# Supplementary material for: Work-related stress in intensive care unit night shift nurses: A cross-sectional analysis of prevalence and determinants
Source: PLoS One. 2025 Nov 10;20(11):e0336041. doi: 10.1371/journal.pone.0336041 (PMC12599929; doi:10.1371/journal.pone.0336041)
Supplement: S1 Data — (XLSX) [file pone.0336041.s002.xlsx]

## Sheet: ردود النموذج 1
Date	ID	Gender	Age	Age2	Marital Status	Marital status2	Education	Education2	ICU Experience	ICU Experience2	Children	Children2	Work shifts	Q1	Q2	Q3	Q4	Q5	Q6	Death and dying	Q7	Q8	Q9	Q10	Conflict with providers	Q11	Q12	Q13	Q14	Q15	Q16	Q17	Q18	Inadequate preparation	Q19	Q20	Q21	Q22	Problems with peers	Q23	Q24	Q25	Q26	Q27	Q28	Q29	Q30	Q31	Q32
2025-04-02 16:04:59	1	2	20<30	1	متزوج	2	بكالوريوس تمريض	2	1<5	1	نعم	1	5	0	0	0	0	2	3	5	1	1	2	3	7	3	1	2	3	2	0	1	1	13	2	2	2	3	9	3	3	2	3	3	3	3	2	3	2
2025-04-02 16:05:05	2	2	30<40	2	متزوج	2	معهد التمريض التقني	1	5<10	2	نعم	1	5	1	0	3	0	2	3	9	0	0	0	0	0	0	0	0	0	0	0	0	0	0	0	0	0	0	0	0	0	0	0	0	0	0	0	0	0
2025-04-02 16:05:17	3	1	20<30	1	أعزب	1	معهد التمريض التقني	1	1<5	1	لا	0	3	1	1	2	0	0	2	6	0	0	0	0	0	1	1	1	1	1	1	1	1	8	1	1	1	1	4	0	0	0	0	0	0	0	0	0	0
2025-04-02 16:06:08	4	2	20<30	1	متزوج	2	معهد التمريض التقني	1	1<5	1	نعم	1	3	2	1	0	2	2	2	9	1	1	0	1	3	0	0	0	2	0	0	1	3	6	1	1	1	0	3	1	1	0	2	2	2	1	1	2	2
2025-04-02 16:06:44	5	2	20<30	1	متزوج	2	بكالوريوس تمريض	2	5<10	2	نعم	1	3	2	1	3	1	3	3	13	0	0	0	1	1	0	1	0	1	0	0	0	0	2	0	0	0	0	0	0	0	0	0	0	0	0	0	2	0
2025-04-02 16:07:18	6	2	30<40	2	متزوج	2	بكالوريوس تمريض	2	> 10	3	نعم	1	3	0	0	2	0	1	0	3	0	0	0	0	0	0	0	0	1	0	0	0	0	1	0	0	0	0	0	0	0	0	0	0	0	0	0	0	0
2025-04-02 16:07:49	7	2	30<40	2	متزوج	2	معهد التمريض التقني	1	1<5	1	نعم	1	3	1	1	2	0	0	2	6	0	0	1	0	1	2	0	2	0	0	0	0	2	6	0	0	0	0	0	2	2	2	2	0	0	0	0	0	0
2025-04-02 16:08:14	8	2	20<30	1	متزوج	2	معهد التمريض التقني	1	5<10	2	نعم	1	5	2	1	1	2	1	3	10	1	1	1	1	4	1	1	0	1	1	0	1	0	5	1	0	0	0	1	1	1	1	0	0	1	0	1	1	1
2025-04-02 16:09:42	9	2	30<40	2	متزوج	2	بكالوريوس تمريض	2	> 10	3	نعم	1	3	0	1	3	0	0	1	5	0	1	2	2	5	1	1	1	1	1	1	2	0	8	0	0	1	2	3	3	2	2	3	3	3	2	3	3	2
2025-04-02 16:09:52	10	1	20<30	1	متزوج	2	بكالوريوس تمريض	2	> 10	3	نعم	1	4	0	0	0	0	0	0	0	0	0	0	0	0	0	0	0	0	0	0	0	0	0	0	0	0	0	0	0	0	0	0	0	0	0	0	0	0
2025-04-02 16:09:54	11	2	20<30	1	متزوج	2	معهد التمريض التقني	1	1<5	1	نعم	1	3	0	2	1	3	3	2	11	0	1	2	1	4	3	2	1	3	0	2	2	0	13	3	2	3	3	11	0	1	0	0	0	3	3	3	0	3
2025-04-02 16:10:20	12	2	20<30	1	متزوج	2	معهد التمريض التقني	1	1<5	1	نعم	1	3	1	1	1	1	2	2	8	1	1	1	1	4	1	1	1	1	0	0	1	0	5	1	1	1	1	4	1	0	1	1	1	1	0	0	0	1
2025-04-02 16:10:40	13	2	20<30	1	متزوج	2	معهد التمريض التقني	1	5<10	2	نعم	1	3	1	1	2	3	3	3	13	1	1	0	1	3	2	1	1	3	0	0	0	0	7	3	1	1	2	7	1	1	2	3	3	3	3	3	1	3
2025-04-02 16:11:31	14	2	30<40	2	متزوج	2	معهد التمريض التقني	1	> 10	3	نعم	1	3	1	0	0	2	3	2	8	0	0	0	2	2	0	1	0	2	0	0	0	0	3	0	0	1	1	2	0	0	0	0	0	0	0	0	2	0
2025-04-02 16:12:41	15	1	20<30	1	متزوج	2	بكالوريوس تمريض	2	1<5	1	نعم	1	3	2	1	1	1	2	1	8	1	1	1	1	4	1	1	1	0	1	1	2	0	7	0	0	1	1	2	1	1	0	0	0	1	1	0	1	1
2025-04-02 16:13:31	16	2	20<30	1	متزوج	2	معهد التمريض التقني	1	5<10	2	نعم	1	5	3	1	2	2	1	3	12	1	1	1	1	4	1	1	1	0	1	0	1	0	5	0	0	0	0	0	1	1	1	0	0	1	1	1	2	0
2025-04-02 16:15:16	17	2	20<30	1	أعزب	1	معهد التمريض التقني	1	1<5	1	لا	0	5	1	0	1	1	1	0	4	1	1	0	1	3	0	1	0	1	0	1	1	3	7	1	1	1	0	3	1	0	0	3	2	1	0	3	3	1
2025-04-02 16:16:37	18	1	20<30	1	أعزب	1	بكالوريوس تمريض	2	1<5	1	لا	0	3	2	1	1	1	1	1	7	1	1	1	1	4	1	1	1	1	1	1	1	1	8	1	1	1	1	4	1	1	1	1	1	1	1	1	1	1
2025-04-02 16:17:38	19	2	20<30	1	أعزب	1	معهد التمريض التقني	1	1<5	1	لا	0	5	2	3	2	3	3	1	14	3	3	0	3	9	2	3	3	3	0	0	1	3	15	3	3	1	1	8	3	3	3	3	3	3	3	3	3	3
2025-04-02 16:19:04	20	2	30<40	2	متزوج	2	معهد التمريض التقني	1	> 10	3	نعم	1	3	2	1	2	1	2	2	10	1	1	0	1	3	1	1	1	2	1	2	1	3	12	0	1	1	1	3	1	0	1	1	2	3	2	3	2	2
2025-04-02 16:19:06	21	2	20<30	1	مطلق	3	بكالوريوس تمريض	2	1<5	1	لا	0	5	1	1	0	0	0	0	2	0	0	0	0	0	0	0	0	0	0	0	0	0	0	0	0	0	0	0	0	0	0	0	0	0	0	0	0	0
2025-04-02 16:19:28	22	2	20<30	1	متزوج	2	معهد التمريض التقني	1	1<5	1	لا	0	4	0	3	1	3	3	2	12	1	1	1	0	3	1	2	2	0	0	0	1	1	7	2	1	0	1	4	3	0	0	1	1	2	0	2	1	1
2025-04-02 16:19:59	23	2	20<30	1	أعزب	1	معهد التمريض التقني	1	1<5	1	لا	0	3	2	2	2	2	3	2	13	3	2	1	2	8	1	2	2	3	1	2	1	0	12	3	2	1	2	8	2	2	3	3	3	2	2	3	2	2
2025-04-02 16:20:15	24	2	20<30	1	متزوج	2	معهد التمريض التقني	1	1<5	1	لا	0	5	0	0	0	1	1	2	4	0	0	0	0	0	0	1	0	1	0	0	0	0	2	0	0	0	0	0	0	0	0	0	0	0	0	0	0	0
2025-04-02 16:21:15	25	2	20<30	1	متزوج	2	معهد التمريض التقني	1	1<5	1	نعم	1	3	2	1	2	1	1	2	9	1	1	1	1	4	1	1	1	2	0	0	1	1	7	1	1	0	1	3	1	1	0	1	2	1	1	1	1	0
2025-04-02 16:21:27	26	2	30<40	2	متزوج	2	بكالوريوس تمريض	2	5<10	2	نعم	1	4	0	0	2	1	2	2	7	1	0	0	1	2	0	1	0	3	0	0	1	0	5	1	0	0	0	1	0	1	2	3	1	0	0	2	0	1
2025-04-02 16:21:39	27	2	20<30	1	أعزب	1	معهد التمريض التقني	1	1<5	1	لا	0	4	1	1	2	1	2	2	9	2	2	1	0	5	1	1	1	2	1	2	2	1	11	3	3	2	3	11	1	1	2	2	3	2	1	3	1	2
2025-04-02 16:21:43	28	2	30<40	2	متزوج	2	معهد التمريض التقني	1	> 10	3	نعم	1	5	1	2	0	2	3	2	10	0	0	1	0	1	0	0	0	0	0	0	1	0	1	0	0	0	0	0	1	0	0	3	0	1	0	1	2	1
2025-04-02 16:23:03	29	2	30<40	2	متزوج	2	معهد التمريض التقني	1	5<10	2	نعم	1	5	2	3	3	3	2	2	15	2	2	3	3	10	2	3	3	1	2	1	2	3	17	1	2	3	1	7	3	3	3	3	3	3	3	3	3	3
2025-04-02 16:23:26	30	2	20<30	1	متزوج	2	معهد التمريض التقني	1	1<5	1	نعم	1	3	0	0	2	0	0	2	4	0	1	1	2	4	0	1	0	0	0	0	0	0	1	1	1	1	1	4	0	0	1	2	2	3	1	2	1	0
2025-04-02 16:24:52	31	2	20<30	1	متزوج	2	بكالوريوس تمريض	2	5<10	2	نعم	1	3	1	0	0	0	0	0	1	1	1	1	0	3	0	0	0	1	0	1	2	1	5	1	1	0	1	3	1	1	3	1	1	2	1	0	0	1
2025-04-02 16:28:36	32	2	20<30	1	متزوج	2	معهد التمريض التقني	1	1<5	1	نعم	1	3	1	0	1	2	3	1	8	0	0	0	1	1	0	0	1	2	0	0	1	0	4	0	0	1	1	2	0	0	1	1	1	2	0	2	0	0
2025-04-02 16:28:40	33	2	20<30	1	أعزب	1	معهد التمريض التقني	1	1<5	1	لا	0	3	0	1	1	3	3	3	11	0	0	0	1	1	0	2	2	0	0	0	0	0	4	3	3	0	0	6	0	0	3	3	3	0	0	3	3	0
2025-04-02 16:29:46	34	2	20<30	1	أعزب	1	معهد التمريض التقني	1	5<10	2	لا	0	3	1	3	3	2	3	3	15	1	2	1	1	5	1	1	1	3	0	0	0	3	9	1	1	0	0	2	2	0	2	2	1	2	0	2	2	1
2025-04-02 16:34:00	35	2	20<30	1	متزوج	2	بكالوريوس تمريض	2	5<10	2	نعم	1	3	1	1	1	2	3	2	10	1	1	1	2	5	2	1	0	2	0	0	0	0	5	0	0	0	1	1	0	0	0	0	0	0	0	0	0	0
2025-04-02 16:36:56	36	2	20<30	1	متزوج	2	معهد التمريض التقني	1	5<10	2	نعم	1	3	1	2	1	2	1	2	9	1	1	1	1	4	0	1	0	2	1	1	1	2	8	1	1	1	0	3	1	1	2	2	1	1	1	2	2	2
2025-04-02 16:40:30	37	2	20<30	1	متزوج	2	بكالوريوس تمريض	2	5<10	2	نعم	1	3	0	0	0	2	0	1	3	0	0	0	0	0	0	1	1	0	0	0	0	0	2	0	0	0	0	0	0	0	0	0	0	0	0	0	0	0
2025-04-02 16:42:46	38	2	20<30	1	متزوج	2	معهد التمريض التقني	1	1<5	1	نعم	1	3	1	1	1	3	1	2	9	0	0	0	0	0	1	1	1	2	0	1	1	0	7	1	1	1	0	3	0	0	1	1	0	0	0	0	1	1
2025-04-02 16:44:31	39	1	20<30	1	متزوج	2	معهد التمريض التقني	1	5<10	2	لا	0	3	1	1	0	1	2	1	6	2	1	1	0	4	0	1	1	1	0	0	1	0	4	0	0	0	0	0	1	1	1	0	0	1	0	1	2	1
2025-04-02 16:44:33	40	2	30<40	2	متزوج	2	معهد التمريض التقني	1	1<5	1	نعم	1	3	1	0	2	3	3	3	12	0	1	1	2	4	1	1	2	2	0	0	0	2	8	1	1	0	0	2	1	1	1	1	1	2	1	1	1	1
2025-04-02 16:44:58	41	2	20<30	1	متزوج	2	معهد التمريض التقني	1	1<5	1	نعم	1	3	1	2	2	2	3	3	13	2	1	2	3	8	2	2	2	1	0	3	3	0	13	1	1	3	2	7	2	1	3	3	1	3	3	3	3	2
2025-04-02 16:45:13	42	2	20<30	1	متزوج	2	بكالوريوس تمريض	2	1<5	1	نعم	1	3	2	0	0	0	2	0	4	0	0	0	1	1	1	1	1	0	0	0	0	1	4	0	0	1	1	2	0	0	1	1	1	1	1	2	1	1
2025-04-02 16:46:56	43	2	30<40	2	متزوج	2	معهد التمريض التقني	1	1<5	1	نعم	1	3	1	1	0	0	0	1	3	1	1	1	1	4	1	1	1	1	1	0	0	0	5	1	1	1	1	4	1	1	1	1	2	0	2	2	1	1
2025-04-02 16:49:57	44	2	20<30	1	أعزب	1	معهد التمريض التقني	1	5<10	2	لا	0	3	2	0	2	2	3	2	11	3	1	0	1	5	1	2	1	3	0	1	1	0	9	0	1	1	1	3	2	2	3	3	3	2	2	3	1	1
2025-04-02 16:52:36	45	2	20<30	1	مطلق	3	معهد التمريض التقني	1	1<5	1	نعم	1	3	1	3	3	0	0	3	10	1	2	0	3	6	0	3	3	3	0	1	1	2	13	0	1	0	0	1	1	1	3	3	3	3	3	3	1	0
2025-04-02 16:52:54	46	2	30<40	2	متزوج	2	بكالوريوس تمريض	2	5<10	2	نعم	1	3	3	2	0	1	2	3	11	1	1	0	0	2	1	3	0	3	0	0	1	0	8	0	0	1	1	2	3	1	1	1	0	3	1	2	2	1
2025-04-02 16:55:46	47	2	30<40	2	متزوج	2	معهد التمريض التقني	1	1<5	1	نعم	1	5	0	1	2	2	2	2	9	0	0	0	1	1	0	1	2	2	1	1	1	0	8	0	0	1	1	2	2	1	1	2	1	2	1	1	1	1
2025-04-02 17:00:56	48	1	20<30	1	أعزب	1	معهد التمريض التقني	1	1<5	1	لا	0	5	1	1	1	2	1	2	8	1	1	2	1	5	1	1	1	0	0	1	1	0	5	1	1	1	1	4	2	1	2	2	2	3	2	3	2	2
2025-04-02 17:05:23	49	2	30<40	2	متزوج	2	بكالوريوس تمريض	2	> 10	3	نعم	1	3	1	3	0	3	0	0	7	1	0	0	3	4	3	3	3	3	0	0	0	0	12	1	1	0	0	2	3	3	3	3	3	3	3	3	0	3
2025-04-02 17:06:49	50	2	20<30	1	متزوج	2	بكالوريوس تمريض	2			نعم	1	3	1	0	3	0	0	3	7	0	0	0	0	0	0	1	0	2	0	0	3	1	7	0	0	0	3	3	3	1	2	3	1	3	1	1	1	0
2025-04-02 17:07:02	51	2	20<30	1	متزوج	2	معهد التمريض التقني	1	5<10	2	نعم	1	3	1	1	1	1	1	1	6	1	1	1	1	4	0	0	1	1	0	0	0	0	2	1	1	1	0	3	1	1	1	1	1	1	1	1	1	1
2025-04-02 17:07:57	52	2	20<30	1	متزوج	2	معهد التمريض التقني	1	5<10	2	نعم	1	3	1	2	0	3	0	2	8	0	1	3	0	4	0	2	1	3	0	0	1	3	10	2	2	1	0	5	1	1	0	3	3	2	2	3	3	2
2025-04-02 17:08:36	53	2	30<40	2	متزوج	2	معهد التمريض التقني	1	5<10	2	نعم	1	3	2	1	2	2	2	2	11	2	2	1	1	6	1	1	1	2	1	1	1	0	8	1	1	1	1	4	1	1	1	1	1	1	1	1	1	1
2025-04-02 17:09:40	54	2	20<30	1	متزوج	2	معهد التمريض التقني	1	5<10	2	نعم	1	3	0	0	0	1	0	2	3	0	0	0	0	0	0	0	0	0	1	0	1	0	2	1	0	0	0	1	0	0	1	1	1	0	1	1	0	0
2025-04-02 17:11:41	55	2	20<30	1	متزوج	2	معهد التمريض التقني	1	1<5	1	نعم	1	5	2	3	3	3	3	3	17	0	0	1	2	3	2	0	1	0	0	1	1	1	6	0	1	1	0	2	0	0	0	0	0	0	0	0	0	0
2025-04-02 17:12:00	56	2	20<30	1	متزوج	2	بكالوريوس تمريض	2	5<10	2	نعم	1	5	0	3	0	2	1	3	9	3	3	2	0	8	3	1	1	3	0	0	0	3	11	3	3	1	3	10	3	3	3	3	3	3	3	3	0	3
2025-04-02 17:12:10	57	2	30<40	2	متزوج	2	معهد التمريض التقني	1	1<5	1	نعم	1	3	1	2	0	0	1	1	5	1	1	1	1	4	1	2	1	1	2	1	1	1	10	1	1	1	1	4	2	2	2	2	2	2	2	2	1	1
2025-04-02 17:12:28	58	2	20<30	1	متزوج	2	معهد التمريض التقني	1	5<10	2	نعم	1	3	0	0	0	0	0	0	0	0	0	0	0	0	0	0	0	0	0	0	0	0	0	0	0	0	0	0	0	0	0	0	0	0	0	0	0	0
2025-04-02 17:13:51	59	1	20<30	1	أعزب	1	بكالوريوس تمريض	2	5<10	2	لا	0	4	1	2	0	3	2	2	10	1	2	1	1	5	1	1	2	1	2	1	2	1	11	0	0	1	2	3	2	2	2	3	1	2	0	2	1	0
2025-04-02 17:14:56	60	2	20<30	1	متزوج	2	بكالوريوس تمريض	2	1<5	1	نعم	1	3	1	1	1	1	2	2	8	1	1	1	0	3	0	1	0	1	0	0	0	1	3	1	1	0	0	2	1	1	0	0	0	0	0	0	3	1
2025-04-02 17:16:18	61	1	20<30	1	أعزب	1	بكالوريوس تمريض	2	1<5	1	لا	0	3	1	1	2	0	0	1	5	1	1	0	0	2	0	1	1	0	0	0	0	1	3	0	0	0	0	0	1	0	0	0	0	0	0	0	0	0
2025-04-02 17:16:27	62	2	20<30	1	متزوج	2	معهد التمريض التقني	1	1<5	1	نعم	1	5	2	0	0	1	1	1	5	1	1	0	0	2	1	1	1	0	0	0	1	1	5	0	0	0	0	0	0	0	0	0	0	0	0	0	0	0
2025-04-02 17:18:19	63	1	20<30	1	أعزب	1	بكالوريوس تمريض	2	1<5	1	لا	0	3	1	1	2	1	1	0	6	0	0	1	1	2	0	0	0	3	1	1	0	3	8	2	1	1	1	5	1	0	2	3	3	3	3	3	1	1
2025-04-02 17:20:28	64	2	20<30	1	متزوج	2	معهد التمريض التقني	1	1<5	1	نعم	1	3	1	3	0	3	3	3	13	0	0	2	1	3	1	2	1	0	1	1	1	3	10	0	1	0	1	2	0	0	1	2	3	3	3	3	2	1
2025-04-02 17:20:46	65	2	20<30	1	مطلق	3	بكالوريوس تمريض	2	5<10	2	نعم	1	4	0	1	2	2	0	1	6	0	0	1	1	2	0	0	0	0	0	0	1	1	2	1	1	1	1	4	1	1	1	1	0	0	0	1	1	1
2025-04-02 17:23:48	66	2	20<30	1	متزوج	2	معهد التمريض التقني	1	1<5	1	نعم	1	3	1	1	1	2	1	2	8	0	0	0	0	0	1	1	0	2	1	1	1	0	7	1	1	1	0	3	0	0	0	0	0	1	0	0	1	0
2025-04-02 17:24:13	67	2	20<30	1	متزوج	2	بكالوريوس تمريض	2	5<10	2	نعم	1	3	1	0	1	1	1	1	5	1	0	0	2	3	1	1	1	3	0	0	0	1	7	1	1	0	1	3	1	0	1	1	1	1	1	1	2	1
2025-04-02 17:25:21	68	2	20<30	1	متزوج	2	معهد التمريض التقني	1	1<5	1	لا	0	3	2	1	2	0	1	2	8	2	1	2	1	6	1	1	2	1	0	0	1	3	9	1	0	2	1	4	2	2	2	3	3	2	2	3	1	3
2025-04-02 17:27:03	69	2	20<30	1	متزوج	2	معهد التمريض التقني	1	1<5	1	نعم	1	3	1	1	3	1	3	2	11	3	3	1	0	7	0	0	0	3	0	1	0	0	4	1	0	1	0	2	0	2	0	0	0	2	3	3	1	1
2025-04-02 17:28:15	70	2	20<30	1	أعزب	1	بكالوريوس تمريض	2	5<10	2	لا	0	5	0	1	1	3	2	1	8	1	1	1	0	3	0	0	0	1	0	0	0	0	1	0	0	0	0	0	0	0	1	1	1	2	0	1	1	0
2025-04-02 17:28:41	71	2	20<30	1	متزوج	2	بكالوريوس تمريض	2			نعم	1	3	1	1	0	1	0	0	3	1	0	0	1	2	0	0	0	1	0	0	0	0	1	0	0	0	1	1	1	1	0	0	0	0	1	0	0	0
2025-04-02 17:31:11	72	2	20<30	1	متزوج	2	معهد التمريض التقني	1	1<5	1	نعم	1	3	0	0	0	0	0	0	0	0	0	0	3	3	0	0	0	0	0	0	0	0	0	0	0	0	0	0	3	0	0	0	0	0	0	0	3	0
2025-04-02 17:32:10	73	2	20<30	1	متزوج	2	بكالوريوس تمريض	2	1<5	1	نعم	1	3	1	2	2	2	1	2	10	1	1	0	1	3	0	1	0	1	0	0	0	0	2	1	0	0	0	1	0	0	0	0	0	0	0	0	0	1
2025-04-02 17:32:35	74	2	20<30	1	متزوج	2	بكالوريوس تمريض	2	1<5	1	نعم	1	3	0	1	0	0	0	3	4	2	2	0	1	5	1	2	1	1	1	1	1	2	10	0	1	1	1	3	0	1	1	1	1	1	0	0	1	1
2025-04-02 17:33:27	75	2	20<30	1	أعزب	1	بكالوريوس تمريض	2	1<5	1	لا	0	3	0	0	0	0	0	0	0	0	0	0	0	0	0	0	0	0	0	0	0	0	0	0	0	0	0	0	0	0	0	0	0	0	0	0	0	0
2025-04-02 17:36:03	76	2	20<30	1	متزوج	2	معهد التمريض التقني	1	1<5	1	نعم	1	3	1	2	1	3	2	3	12	0	1	1	0	2	1	1	1	2	1	0	1	1	8	1	1	1	1	4	1	1	1	1	1	1	1	1	1	1
2025-04-02 17:36:04	77	1	20<30	1	متزوج	2	معهد التمريض التقني	1	1<5	1	نعم	1	4	1	1	2	2	3	3	12	0	1	1	2	4	2	2	1	2	0	0	2	3	12	0	3	2	2	7	3	1	3	3	3	3	1	3	1	2
2025-04-02 17:36:44	78	2	20<30	1	أعزب	1	بكالوريوس تمريض	2	1<5	1	لا	0	3	0	0	2	0	0	3	5	0	0	0	2	2	1	1	3	3	0	0	3	3	14	2	2	2	0	6	3	3	3	3	3	2	3	3	1	3
2025-04-02 17:37:12	79	2	20<30	1	متزوج	2	بكالوريوس تمريض	2	1<5	1	نعم	1	5	0	1	0	1	0	0	2	0	0	0	1	1	1	1	1	2	0	0	1	2	8	2	2	2	2	8	2	1	1	2	2	1	1	1	1	2
2025-04-02 17:37:22	80	2	20<30	1	متزوج	2	معهد التمريض التقني	1	1<5	1	نعم	1	3	1	1	3	2	1	1	9	1	0	1	1	3	1	0	0	3	0	0	1	0	5	0	1	1	0	2	1	1	0	0	2	1	0	0	2	1
2025-04-02 17:37:34	81	1	40<50	2	متزوج	2	معهد التمريض التقني	1	> 10	3	نعم	1	3	1	2	1	2	2	0	8	1	1	1	0	3	0	1	0	0	0	0	0	1	2	1	1	1	0	3	0	0	1	0	0	0	0	0	0	0
2025-04-02 17:41:52	82	2	20<30	1	متزوج	2	بكالوريوس تمريض	2	5<10	2	نعم	1	5	1	1	2	1	1	2	8	1	1	1	2	5	0	0	0	1	0	0	1	0	2	1	1	1	1	4	1	1	1	1	1	2	1	1	1	1
2025-04-02 17:42:31	83	2	20<30	1	متزوج	2	معهد التمريض التقني	1	1<5	1	نعم	1	5	1	2	3	1	1	2	10	1	1	0	1	3	0	1	0	0	0	0	1	0	2	0	0	1	1	2	1	0	0	0	0	0	0	0	1	0
2025-04-02 17:42:39	84	2	30<40	2	متزوج	2	بكالوريوس تمريض	2	> 10	3	نعم	1	5	1	1	1	1	2	3	9	0	1	1	1	3	0	1	1	3	0	0	2	0	7	1	1	1	1	4	1	1	1	1	1	1	0	1	1	0
2025-04-02 17:43:16	85	1	30<40	2	متزوج	2	معهد التمريض التقني	1	> 10	3	نعم	1	3	1	1	0	0	1	0	3	0	0	1	0	1	1	1	0	0	0	0	1	0	3	0	0	0	0	0	0	0	0	1	1	1	1	1	1	1
2025-04-02 17:43:53	86	2	20<30	1	أعزب	1	معهد التمريض التقني	1	5<10	2	لا	0	3	2	2	1	3	3	1	12	1	1	1	1	4	1	1	1	1	1	1	1	1	8	1	1	1	1	4	1	1	1	1	1	1	1	1	1	1
2025-04-02 17:44:48	87	2	20<30	1	متزوج	2	بكالوريوس تمريض	2	1<5	1	نعم	1	3	1	1	2	1	0	1	6	1	2	0	1	4	0	1	0	1	0	0	1	2	5	0	1	1	2	4	1	1	1	1	1	1	1	1	1	2
2025-04-02 17:45:51	88	2	20<30	1	متزوج	2	معهد التمريض التقني	1	5<10	2	نعم	1	3	3	3	3	3	3	3	18	1	1	0	0	2	3	3	3	3	3	0	0	1	16	3	3	3	3	12	3	3	3	3	3	3	3	3	3	3
2025-04-02 17:46:49	89	1	20<30	1	أعزب	1	بكالوريوس تمريض	2	5<10	2	لا	0	3	1	0	1	0	0	0	2	1	1	1	1	4	1	1	1	1	0	0	1	0	5	0	0	0	0	0	1	0	0	0	0	3	2	1	1	0
2025-04-02 17:47:26	90	2	20<30	1	أعزب	1	معهد التمريض التقني	1	5<10	2	لا	0	3	1	1	1	1	1	1	6	1	1	1	1	4	1	1	1	1	1	1	1	1	8	1	1	1	1	4	1	1	1	1	1	1	1	1	1	1
2025-04-02 17:50:12	91	2	30<40	2	متزوج	2	بكالوريوس تمريض	2	> 10	3	نعم	1	3	1	3	2	0	2	3	11	1	1	1	1	4	1	1	1	1	0	0	1	0	5	1	1	0	1	3	1	1	1	1	1	2	1	2	1	0
2025-04-02 17:50:14	92	2	30<40	2	متزوج	2	بكالوريوس تمريض	2	> 10	3	نعم	1	3	1	3	2	2	2	3	13	1	1	1	1	4	1	1	1	1	0	0	1	0	5	1	1	0	1	3	1	1	1	1	1	2	1	2	1	0
2025-04-02 17:50:23	93	2	20<30	1	متزوج	2	بكالوريوس تمريض	2	1<5	1	نعم	1	3	1	1	2	1	2	2	9	1	1	0	1	3	1	1	0	2	0	0	1	0	5	1	1	0	0	2	1	1	1	1	0	2	1	1	1	0
2025-04-02 17:52:52	94	2	30<40	2	أعزب	1	بكالوريوس تمريض	2	> 10	3	لا	0	3	1	2	2	1	0	0	6	0	0	1	0	1	1	1	1	0	1	0	0	0	4	0	1	0	0	1	1	1	1	1	1	1	1	1	1	1
2025-04-02 17:54:12	95	2	20<30	1	متزوج	2	بكالوريوس تمريض	2	1<5	1	نعم	1	5	1	0	1	1	2	1	6	1	0	0	0	1	0	1	0	2	0	0	0	0	3	0	0	0	0	0	0	0	0	0	1	0	0	1	1	1
2025-04-02 17:54:20	96	2	20<30	1	متزوج	2	بكالوريوس تمريض	2	1<5	1	نعم	1	5	1	0	1	1	2	0	5	1	0	0	0	1	0	1	0	2	0	0	0	0	3	0	0	1	0	1	0	0	0	0	1	0	0	1	1	1
2025-04-02 17:54:51	97	1	20<30	1	متزوج	2	بكالوريوس تمريض	2	1<5	1	نعم	1	3	2	0	0	3	3	3	11	0	0	0	0	0	1	0	0	0	0	1	0	0	2	1	3	3	3	10	3	3	3	3	3	3	3	3	3	3
2025-04-02 17:56:19	98	2	20<30	1	متزوج	2	معهد التمريض التقني	1	1<5	1	نعم	1	5	2	1	0	1	1	2	7	0	0	0	0	0	0	1	0	0	0	0	1	0	2	0	0	0	0	0	1	0	0	0	0	0	0	0	0	0
2025-04-02 18:00:11	99	2	20<30	1	متزوج	2	معهد التمريض التقني	1	1<5	1	نعم	1	5	1	3	0	3	3	3	13	0	2	3	3	8	0	3	2	2	2	0	0	1	10	2	2	2	2	8	0	1	1	0	1	3	3	2	0	2
2025-04-02 18:01:30	100	2	20<30	1	متزوج	2	معهد التمريض التقني	1	5<10	2	نعم	1	4	0	1	0	2	3	2	8	0	0	0	0	0	0	0	0	0	0	0	1	0	1	1	1	0	0	2	0	0	2	1	1	2	2	3	2	3
2025-04-02 18:02:11	101	2	20<30	1	متزوج	2	بكالوريوس تمريض	2	5<10	2	نعم	1	3	2	2	3	3	3	2	15	1	1	1	1	4	2	2	2	3	1	0	1	1	12	1	1	1	1	4	2	2	2	2	2	2	2	2	1	2
2025-04-02 18:03:57	102	2	20<30	1	متزوج	2	معهد التمريض التقني	1	> 10	3	نعم	1	3	1	1	0	0	0	1	3	0	1	0	1	2	1	0	0	2	1	0	0	1	5	1	0	1	1	3	1	0	1	1	0	1	0	0	2	1
2025-04-02 18:04:03	103	2	30<40	2	متزوج	2	معهد التمريض التقني	1	1<5	1	نعم	1	3	2	1	2	3	3	3	14	1	2	1	1	5	0	3	2	3	3	3	3	3	20	1	0	0	0	1	2	1	1	1	1	1	1	1	1	1
2025-04-02 18:07:11	104	2	20<30	1	متزوج	2	معهد التمريض التقني	1	1<5	1	لا	0	3	1	0	0	0	0	0	1	0	0	0	0	0	0	0	0	0	0	0	0	0	0	0	0	0	0	0	0	0	0	0	0	0	0	0	0	0
2025-04-02 18:07:18	105	1	20<30	1	أعزب	1	معهد التمريض التقني	1	5<10	2	لا	0	3	0	1	1	1	1	1	5	0	0	1	1	2	1	1	1	1	1	1	1	1	8	1	1	1	1	4	1	1	1	1	1	1	1	1	1	1
2025-04-02 18:07:44	106	2	20<30	1	متزوج	2	بكالوريوس تمريض	2	5<10	2	نعم	1	3	3	3	1	3	3	3	16	0	0	0	1	1	1	2	0	1	1	0	1	3	9	2	2	1	3	8	3	3	3	3	3	3	3	3	0	3
2025-04-02 18:09:36	107	1	20<30	1	متزوج	2	معهد التمريض التقني	1	1<5	1	نعم	1	3	0	0	2	3	3	3	11	0	2	2	2	6	3	0	0	0	0	0	0	3	6	0	0	0	0	0	0	0	0	0	0	0	0	2	0	1
2025-04-02 18:09:36	108	2	20<30	1	متزوج	2	بكالوريوس تمريض	2	1<5	1	نعم	1	3	1	1	2	2	1	2	9	1	1	2	1	5	0	1	1	1	0	1	1	2	7	1	1	0	0	2	1	1	1	1	1	1	0	1	2	2
2025-04-02 18:11:16	109	1	20<30	1	متزوج	2	معهد التمريض التقني	1	1<5	1	لا	0	4	0	0	1	1	0	1	3	1	0	0	0	1	0	1	0	0	0	0	0	1	2	1	1	0	0	2	0	1	0	0	0	0	0	0	0	0
2025-04-02 18:12:06	110	2	20<30	1	متزوج	2	بكالوريوس تمريض	2	1<5	1	نعم	1	5	1	2	0	3	3	3	12	1	1	1	1	4	1	3	3	3	0	0	0	0	10	0	0	0	0	0	0	0	0	0	0	0	0	0	0	0
2025-04-02 18:21:35	111	2	20<30	1	متزوج	2	بكالوريوس تمريض	2	1<5	1	نعم	1	3	1	1	2	2	1	3	10	1	0	1	1	3	1	2	0	1	1	0	1	2	8	0	0	1	1	2	0	0	2	2	1	1	0	1	1	2
2025-04-02 18:22:15	112	2	20<30	1	متزوج	2	بكالوريوس تمريض	2	5<10	2	نعم	1	3	2	2	2	3	3	3	15	0	1	1	0	2	1	1	1	1	0	0	0	0	4	0	0	1	1	2	1	1	1	1	1	1	1	1	1	1
2025-04-02 18:22:40	113	1	20<30	1	أعزب	1	معهد التمريض التقني	1	1<5	1	لا	0	3	1	0	3	3	3	3	13	3	3	1	3	10	0	0	3	3	3	0	1	0	10	0	0	0	3	3	3	3	3	3	3	1	3	3	3	3
2025-04-02 18:23:00	114	2	20<30	1	متزوج	2	معهد التمريض التقني	1	5<10	2	نعم	1	4	2	1	2	3	2	1	11	1	1	1	1	4	1	2	1	1	0	1	1	1	8	1	1	1	1	4	1	1	1	1	1	1	1	2	1	1
2025-04-02 18:25:02	115	2	20<30	1	متزوج	2	معهد التمريض التقني	1	1<5	1	نعم	1	5	1	1	2	3	3	3	13	0	1	1	3	5	3	3	3	3	0	0	1	0	13	3	3	0	0	6	0	0	0	0	0	0	0	0	0	0
2025-04-02 18:25:17	116	2	30<40	2	متزوج	2	معهد التمريض التقني	1	5<10	2	نعم	1	5	1	1	1	1	1	1	6	0	0	0	1	1	0	1	1	1	0	0	0	0	3	0	0	1	0	1	1	1	1	1	1	1	1	1	1	1
2025-04-02 18:25:39	117	2	20<30	1	أعزب	1	معهد التمريض التقني	1	5<10	2	لا	0	3	2	3	2	2	3	2	14	2	2	3	3	10	2	2	2	3	2	2	2	3	18	3	3	2	2	10	3	3	3	3	3	3	3	3	3	3
2025-04-02 18:27:40	118	1	20<30	1	متزوج	2	معهد التمريض التقني	1	5<10	2	نعم	1	3	1	0	1	1	1	2	6	1	0	0	1	2	0	1	0	0	0	0	1	1	3	1	1	0	1	3	1	1	0	0	1	2	0	2	2	0
2025-04-02 18:29:43	119	2	20<30	1	متزوج	2	بكالوريوس تمريض	2	5<10	2	لا	0	5	3	3	3	3	3	3	18	3	3	3	3	12	3	3	3	3	3	3	3	3	24	3	3	3	3	12	0	0	0	0	0	0	3	3	3	3
2025-04-02 18:33:59	120	2	40<50	2	متزوج	2	معهد التمريض التقني	1	1<5	1	نعم	1	3	1	1	1	0	1	1	5	1	1	1	1	4	1	0	2	2	1	0	1	1	8	1	1	0	1	3	1	1	1	1	0	1	1	0	1	0
2025-04-02 18:34:36	121	1	20<30	1	أعزب	1	بكالوريوس تمريض	2	1<5	1	لا	0	3	0	0	0	0	0	0	0	0	0	0	0	0	0	0	0	0	0	0	0	0	0	0	0	0	0	0	0	0	0	0	0	0	0	0	0	0
2025-04-02 18:46:10	122	2	30<40	2	متزوج	2	معهد التمريض التقني	1	1<5	1	نعم	1	3	1	2	3	1	2	2	11	1	1	1	0	3	1	2	0	1	0	0	0	2	6	0	0	0	1	1	1	1	1	2	1	1	1	1	1	1
2025-04-02 18:47:46	123	2	20<30	1	أعزب	1	معهد التمريض التقني	1	1<5	1	لا	0	5	1	2	0	3	2	1	9	1	1	0	0	2	0	1	1	3	0	0	1	1	7	1	1	1	2	5	1	0	2	2	3	3	1	1	1	0
2025-04-02 18:50:21	124	2	20<30	1	متزوج	2	معهد التمريض التقني	1	5<10	2	نعم	1	3	0	3	0	0	0	3	6	3	0	0	0	3	0	0	0	3	0	0	3	3	9	3	0	0	3	6	0	0	0	3	0	0	0	3	0	3
2025-04-02 18:51:19	125	2	20<30	1	متزوج	2	معهد التمريض التقني	1	5<10	2	نعم	1	3	1	0	3	3	3	1	11	3	3	3	3	12	3	3	3	0	3	3	3	0	18	3	3	0	0	6	3	3	3	3	3	3	3	0	2	2
2025-04-02 18:51:35	126	2	20<30	1	متزوج	2	معهد التمريض التقني	1	5<10	2	نعم	1	4	2	1	2	1	1	2	9	1	1	1	1	4	1	1	1	1	0	1	1	2	8	1	1	1	1	4	1	1	1	2	1	1	1	2	1	1
2025-04-02 18:52:25	127	2	30<40	2	متزوج	2	معهد التمريض التقني	1	1<5	1	نعم	1	3	1	3	0	2	3	2	11	0	0	1	0	1	0	0	1	2	0	0	0	1	4	0	0	1	0	1	0	1	0	0	0	0	0	0	1	0
2025-04-02 18:52:31	128	2	20<30	1	متزوج	2	معهد التمريض التقني	1	1<5	1	لا	0	5	3	3	2	3	3	3	17	1	2	0	3	6	1	1	2	0	2	1	2	2	11	1	1	2	2	6	2	1	1	1	1	1	1	1	1	1
2025-04-02 18:55:31	129	2	20<30	1	متزوج	2	بكالوريوس تمريض	2	1<5	1	نعم	1	3	0	0	0	0	0	0	0	2	0	2	0	4	0	1	0	0	0	0	3	0	4	0	3	0	2	5	0	0	0	3	0	0	0	1	3	0
2025-04-02 18:57:03	130	2	30<40	2	متزوج	2	بكالوريوس تمريض	2	1<5	1	نعم	1	3	0	0	3	0	3	3	9	3	3	3	3	12	3	3	3	3	0	0	0	0	12	0	0	0	0	0	0	0	0	0	0	0	0	0	0	0
2025-04-02 18:57:31	131	2	20<30	1	متزوج	2	بكالوريوس تمريض	2	1<5	1	نعم	1	3	0	1	0	2	2	1	6	0	0	0	0	0	1	2	1	1	0	0	1	0	6	1	1	1	1	4	0	0	1	1	1	1	1	1	2	1
2025-04-02 19:00:49	132	2	30<40	2	متزوج	2	بكالوريوس تمريض	2	1<5	1	نعم	1	3	0	1	2	2	1	0	6	0	1	0	1	2	0	0	0	3	1	1	1	1	7	1	1	1	1	4	1	1	1	1	1	1	0	1	2	0
2025-04-02 19:02:20	133	1	30<40	2	متزوج	2	بكالوريوس تمريض	2	> 10	3	نعم	1	3	3	3	3	0	3	1	13	3	3	3	3	12	3	3	3	3	3	3	3	3	24	3	3	3	3	12	2	2	3	3	2	1	2	2	2	2
2025-04-02 19:03:58	134	2	20<30	1	متزوج	2	بكالوريوس تمريض	2	1<5	1	نعم	1	4	2	2	2	1	1	2	10	1	1	0	0	2	1	1	0	2	0	0	0	2	6	2	2	0	1	5	2	0	0	0	0	1	0	1	1	1
2025-04-02 19:04:07	135	2	20<30	1	أعزب	1	معهد التمريض التقني	1	1<5	1	لا	0	5	1	0	3	0	1	3	8	0	1	0	3	4	1	1	1	2	0	1	0	3	9	2	0	1	1	4	0	0	0	3	3	2	0	0	1	0
2025-04-02 19:05:38	136	2	30<40	2	متزوج	2	معهد التمريض التقني	1	> 10	3	نعم	1	3	3	2	0	1	2	1	9	1	1	1	1	4	1	0	1	3	0	0	0	2	7	2	1	1	3	7	2	2	1	3	2	3	3	0	0	2
2025-04-02 19:05:38	137	1	20<30	1	متزوج	2	معهد التمريض التقني	1	1<5	1	نعم	1	5	1	2	1	1	2	2	9	1	1	1	2	5	1	1	1	1	0	0	0	1	5	1	1	1	1	4	2	1	1	1	1	1	1	1	1	1
2025-04-02 19:06:54	138	2	20<30	1	متزوج	2	معهد التمريض التقني	1	5<10	2	نعم	1	3	1	0	0	1	0	2	4	0	0	0	0	0	0	0	0	1	0	0	0	0	1	0	0	0	0	0	0	0	0	0	0	0	0	0	0	0
2025-04-02 19:08:21	139	2	20<30	1	متزوج	2	معهد التمريض التقني	1	1<5	1	نعم	1	3	2	3	2	3	2	3	15	2	2	1	0	5	1	1	1	2	1	1	1	0	8	1	1	1	1	4	1	1	1	1	1	1	1	1	1	1
2025-04-02 19:09:11	140	2	30<40	2	متزوج	2	معهد التمريض التقني	1	1<5	1	نعم	1	4	0	1	2	2	2	3	10	0	1	0	1	2	1	1	1	2	0	0	1	0	6	1	1	0	1	3	1	1	1	1	1	0	0	1	1	0
2025-04-02 19:09:49	141	2	20<30	1	متزوج	2	بكالوريوس تمريض	2	1<5	1	لا	0	3	0	0	1	2	3	3	9	3	3	3	2	11	2	1	3	3	0	1	1	3	14	1	2	2	2	7	3	3	3	3	3	3	3	3	3	3
2025-04-02 19:10:35	142	2	20<30	1	أعزب	1	معهد التمريض التقني	1	5<10	2	لا	0	3	1	1	3	3	3	3	14	1	1	0	0	2	0	0	1	0	0	0	0	0	1	0	0	0	0	0	1	0	3	3	3	3	3	3	1	1
2025-04-02 19:13:48	143	2	20<30	1	متزوج	2	معهد التمريض التقني	1	1<5	1	نعم	1	5	1	1	1	1	2	1	7	0	1	0	0	1	1	0	1	1	0	0	1	1	5	0	0	1	1	2	2	1	2	3	2	3	1	1	1	1
2025-04-02 19:13:56	144	2	20<30	1	متزوج	2	بكالوريوس تمريض	2	5<10	2	نعم	1	4	1	2	0	1	0	0	4	0	0	0	0	0	0	0	0	0	0	0	1	0	1	0	0	0	0	0	0	0	0	0	0	0	0	1	0	0
2025-04-02 19:18:20	145	2	40<50	2	متزوج	2	معهد التمريض التقني	1	> 10	3	نعم	1	3	2	1	1	1	1	2	8	2	2	1	1	6	1	1	0	2	0	0	1	3	8	0	1	0	2	3	3	1	3	3	1	1	1	3	1	1
2025-04-02 19:21:03	146	2	20<30	1	أعزب	1	بكالوريوس تمريض	2	5<10	2	لا	0	3	0	0	0	0	1	2	3	0	0	0	0	0	0	1	1	1	0	0	0	0	3	0	0	0	0	0	0	0	0	0	0	0	0	0	0	0
2025-04-02 19:23:04	147	2	20<30	1	متزوج	2	معهد التمريض التقني	1	5<10	2	لا	0	5	1	2	0	1	2	3	9	0	1	0	1	2	1	3	3	3	0	0	0	1	11	3	3	2	1	9	1	1	3	3	3	2	2	2	2	1
2025-04-02 19:25:05	148	2	20<30	1	متزوج	2	معهد التمريض التقني	1	1<5	1	نعم	1	4	0	0	0	0	1	1	2	0	0	0	0	0	0	0	0	3	0	0	0	3	6	0	0	0	0	0	0	0	0	1	1	1	0	1	0	1
2025-04-02 19:26:18	149	2	20<30	1	متزوج	2	معهد التمريض التقني	1	5<10	2	نعم	1	3	0	0	2	2	0	0	4	0	0	0	0	0	1	2	2	2	2	0	0	0	9	0	0	1	1	2	2	2	2	2	2	0	0	0	0	0
2025-04-02 19:30:08	150	2	20<30	1	متزوج	2	معهد التمريض التقني	1	5<10	2	نعم	1	5	0	0	0	1	1	2	4	0	0	0	0	0	0	0	0	0	0	0	0	0	0	0	0	0	0	0	1	1	1	1	1	0	1	1	0	0
2025-04-02 19:30:38	151	2	30<40	2	متزوج	2	بكالوريوس تمريض	2	> 10	3	نعم	1	3	1	1	3	3	3	2	13	0	1	3	0	4	0	1	2	3	1	1	1	1	10	3	3	2	2	10	1	2	1	2	1	2	1	1	0	1
2025-04-02 19:32:40	152	2	20<30	1	متزوج	2	بكالوريوس تمريض	2	5<10	2	نعم	1	3	0	0	0	2	2	2	6	0	1	2	0	3	1	2	2	1	1	1	3	2	13	1	2	1	1	5	2	1	3	3	3	3	3	3	2	3
2025-04-02 19:34:17	153	2	20<30	1	متزوج	2	معهد التمريض التقني	1	5<10	2	نعم	1	3	2	2	2	3	3	2	14	0	0	1	1	2	2	2	2	2	1	1	0	0	10	0	0	0	0	0	1	1	1	1	1	1	1	1	1	1
2025-04-02 19:37:42	154	2	20<30	1	متزوج	2	معهد التمريض التقني	1	5<10	2	نعم	1	3	1	1	2	1	1	1	7	1	1	1	1	4	0	1	0	1	0	0	0	0	2	1	0	0	1	2	2	0	2	2	0	3	3	3	1	1
2025-04-02 19:38:47	155	2	20<30	1	أعزب	1	بكالوريوس تمريض	2	1<5	1	لا	0	5	1	3	0	3	3	2	12	3	2	3	2	10	2	0	1	1	3	2	1	2	12	1	3	1	1	6	1	0	1	2	1	1	1	2	2	1
2025-04-02 19:41:32	156	2	20<30	1	متزوج	2	بكالوريوس تمريض	2	1<5	1	نعم	1	5	2	1	2	3	3	3	14	3	2	0	1	6	0	1	1	1	1	1	1	3	9	1	0	0	0	1	2	2	1	3	2	3	2	2	1	1
2025-04-02 19:42:22	157	2	20<30	1	متزوج	2	معهد التمريض التقني	1	1<5	1	نعم	1	3	1	1	1	3	3	2	11	1	1	1	2	5	1	1	1	2	1	1	1	1	9	2	2	1	1	6	3	2	2	2	2	2	2	2	2	2
2025-04-02 19:42:31	158	2	30<40	2	متزوج	2	بكالوريوس تمريض	2	> 10	3	نعم	1	3	1	2	3	3	3	2	14	0	3	0	0	3	0	0	3	2	0	0	0	3	8	3	3	0	0	6	3	3	3	3	3	3	3	3	3	3
2025-04-02 19:44:57	159	2	20<30	1	أعزب	1	معهد التمريض التقني	1	1<5	1	لا	0	3	1	3	1	1	1	1	8	0	0	1	1	2	1	1	1	2	0	0	1	1	7	0	1	0	1	2	1	1	2	3	3	3	2	3	1	1
2025-04-02 19:45:54	160	2	20<30	1	أعزب	1	بكالوريوس تمريض	2	1<5	1	لا	0	3	1	3	0	0	3	3	10	0	0	1	0	1	1	0	1	1	0	0	0	0	3	3	3	0	0	6	3	0	3	3	3	3	3	3	3	3
2025-04-02 19:48:27	161	2	30<40	2	متزوج	2	بكالوريوس تمريض	2	1<5	1	نعم	1	4	1	1	1	1	1	2	7	1	1	2	1	5	0	1	0	1	0	1	1	0	4	2	2	1	1	6	1	1	1	2	2	2	1	3	1	1
2025-04-02 19:51:15	162	2	20<30	1	متزوج	2	معهد التمريض التقني	1	5<10	2	نعم	1	3	1	0	0	1	2	3	7	1	1	0	0	2	0	1	0	1	0	0	0	2	4	0	0	0	0	0	1	1	1	1	1	2	1	2	2	0
2025-04-02 19:51:15	163	2	20<30	1	أعزب	1	بكالوريوس تمريض	2	5<10	2	لا	0	3	3	2	2	3	2	3	15	3	3	3	3	12	3	3	2	2	2	2	2	2	18	1	2	2	2	7	0	0	0	0	0	0	0	0	0	0
2025-04-02 19:54:21	164	2	20<30	1	أعزب	1	بكالوريوس تمريض	2	1<5	1	لا	0	3	1	3	2	2	1	2	11	0	2	1	2	5	1	1	1	1	0	0	1	3	8	1	1	1	1	4	2	0	3	3	3	1	0	3	1	1
2025-04-02 19:54:55	165	2	20<30	1	متزوج	2	معهد التمريض التقني	1	1<5	1	نعم	1	4	1	1	2	3	3	1	11	1	1	0	1	3	1	1	0	0	0	1	2	0	5	1	1	1	1	4	1	2	1	1	2	2	1	1	1	1
2025-04-02 19:59:18	166	2	30<40	2	متزوج	2	بكالوريوس تمريض	2	1<5	1	نعم	1	3	1	1	2	0	0	1	5	2	2	1	1	6	1	1	1	2	1	1	1	1	9	1	1	0	0	2	1	1	1	1	1	2	1	2	1	1
2025-04-02 20:05:16	167	2	30<40	2	متزوج	2	معهد التمريض التقني	1	> 10	3	نعم	1	3	0	3	0	2	1	3	9	1	1	0	1	3	1	2	1	1	1	0	1	0	7	2	1	0	1	4	1	0	0	0	1	0	0	0	2	2
2025-04-02 20:10:05	168	2	20<30	1	متزوج	2	معهد التمريض التقني	1	5<10	2	نعم	1	3	2	1	2	2	3	1	11	1	1	1	0	3	1	0	2	1	1	1	1	0	7	0	0	0	1	1	2	2	2	2	1	1	1	1	1	2
2025-04-02 20:10:24	169	1	20<30	1	أعزب	1	معهد التمريض التقني	1	1<5	1	لا	0	3	1	1	3	1	1	2	9	1	1	1	1	4	1	1	0	1	0	1	3	1	8	1	1	1	1	4	0	1	1	1	1	0	1	1	1	1
2025-04-02 20:11:20	170	2	30<40	2	متزوج	2	معهد التمريض التقني	1	> 10	3	نعم	1	3	2	1	2	2	2	3	12	3	2	1	1	7	2	1	2	0	1	0	0	1	7	3	3	2	3	11	2	1	2	2	1	3	3	3	2	2
2025-04-02 20:12:38	171	2	30<40	2	متزوج	2	معهد التمريض التقني	1	1<5	1	نعم	1	5	0	0	0	1	1	1	3	3	3	3	0	9	1	3	3	3	0	0	0	0	10	1	1	1	1	4	3	3	3	1	1	0	1	0	1	1
2025-04-02 20:15:42	172	2	20<30	1	متزوج	2	معهد التمريض التقني	1	5<10	2	نعم	1	3	0	1	1	3	3	3	11	1	0	1	1	3	2	2	2	1	2	1	2	1	13	1	1	1	2	5	1	1	1	1	1	0	1	0	1	2
2025-04-02 20:16:58	173	2	20<30	1	متزوج	2	بكالوريوس تمريض	2	1<5	1	نعم	1	4	1	2	2	3	2	2	12	1	1	1	1	4	1	2	1	2	1	1	2	0	10	3	1	2	2	8	2	1	0	3	1	1	2	1	2	3
2025-04-02 20:26:31	174	1	20<30	1	أعزب	1	معهد التمريض التقني	1	5<10	2	لا	0	5	2	0	1	2	3	2	10	1	1	0	0	2	0	0	0	1	0	0	1	1	3	2	2	1	0	5	2	2	2	2	2	2	2	2	2	2
2025-04-02 20:29:40	175	2	20<30	1	متزوج	2	بكالوريوس تمريض	2	1<5	1	نعم	1	3	0	0	0	0	0	2	2	1	0	1	1	3	1	2	0	0	0	1	0	1	5	0	0	0	0	0	1	1	0	1	0	1	0	0	1	0
2025-04-02 20:36:54	176	2	20<30	1	متزوج	2	معهد التمريض التقني	1	1<5	1	نعم	1	3	2	2	2	2	2	3	13	1	1	0	0	2	2	0	1	0	0	0	0	0	3	1	1	0	3	5	1	0	1	2	2	0	0	1	1	3
2025-04-02 20:52:00	177	2	20<30	1	متزوج	2	معهد التمريض التقني	1	5<10	2	نعم	1	3	0	1	0	1	1	0	3	0	0	0	0	0	0	0	0	1	1	0	0	0	2	0	0	0	0	0	0	0	0	0	0	0	0	0	0	0
2025-04-02 20:53:38	178	2	20<30	1	متزوج	2	معهد التمريض التقني	1	1<5	1	نعم	1	3	0	1	1	2	3	3	10	0	0	0	0	0	1	1	1	2	2	2	2	3	14	0	1	0	0	1	1	1	1	1	1	1	1	1	1	1
2025-04-02 20:58:53	179	2	20<30	1	متزوج	2	معهد التمريض التقني	1			نعم	1	3	2	1	2	1	1	2	9	1	1	0	0	2	1	1	1	2	1	1	1	3	11	3	2	1	2	8	3	3	3	3	3	3	3	3	2	0
2025-04-02 21:00:27	180	2	20<30	1	متزوج	2	معهد التمريض التقني	1	1<5	1	نعم	1	3	1	3	1	3	1	2	11	3	2	1	1	7	1	1	1	1	0	1	0	0	5	2	1	1	2	6	1	3	2	3	3	3	3	3	1	2
2025-04-02 21:06:08	181	2	20<30	1	متزوج	2	معهد التمريض التقني	1	1<5	1	نعم	1	5	0	1	0	1	1	3	6	1	1	0	0	2	0	0	2	3	0	0	0	0	5	0	0	0	3	3	0	0	0	0	1	0	0	1	1	1
2025-04-02 21:07:08	182	2	20<30	1	أعزب	1	بكالوريوس تمريض	2	1<5	1	لا	0	3	2	1	2	2	2	2	11	2	2	2	2	8	2	2	2	2	2	2	2	2	16	2	2	2	2	8	2	2	2	2	2	2	2	2	2	2
2025-04-02 21:19:43	183	1	20<30	1	متزوج	2	مدرسة التمريض الثانوية	1	5<10	2	لا	0	4	1	2	1	2	2	1	9	0	0	1	1	2	0	1	0	1	0	0	1	3	6	1	1	1	1	4	1	1	1	1	1	1	1	1	1	1
2025-04-02 21:24:06	184	2	20<30	1	متزوج	2	معهد التمريض التقني	1	1<5	1	نعم	1	3	1	1	2	3	3	2	12	1	1	0	2	4	2	2	2	2	1	0	1	1	11	0	0	1	0	1	0	1	1	3	3	3	3	3	3	3
2025-04-02 21:26:31	185	2	20<30	1	مطلق	3	معهد التمريض التقني	1	1<5	1	لا	0	3	1	2	1	2	3	2	11	0	0	0	0	0	1	1	1	3	0	0	0	2	8	1	1	0	0	2	1	0	1	0	1	1	0	1	0	0
2025-04-02 21:27:55	186	2	20<30	1	متزوج	2	بكالوريوس تمريض	2	1<5	1	نعم	1	3	1	2	1	1	2	1	8	1	1	0	0	2	0	1	1	3	0	0	1	1	7	1	1	0	1	3	1	1	0	1	1	1	0	0	2	0
2025-04-02 21:30:11	187	2	20<30	1	متزوج	2	معهد التمريض التقني	1	5<10	2	نعم	1	5	1	1	1	3	1	3	10	1	1	1	1	4	1	1	1	0	0	1	1	1	6	1	2	0	1	4	3	1	3	3	3	1	3	3	3	1
2025-04-02 21:31:20	188	2	20<30	1	متزوج	2	معهد التمريض التقني	1	5<10	2	نعم	1	3	1	1	2	1	1	1	7	1	1	0	1	3	0	1	0	0	0	0	0	1	2	3	3	1	0	7	3	1	2	2	1	2	1	3	1	1
2025-04-02 21:36:52	189	2	40<50	2	متزوج	2	معهد التمريض التقني	1	1<5	1	نعم	1	3	1	2	0	3	3	2	11	1	0	0	1	2	0	3	2	3	1	3	1	0	13	1	1	2	3	7	1	0	1	1	0	1	2	0	2	3
2025-04-02 21:42:06	190	2	30<40	2	متزوج	2	معهد التمريض التقني	1	5<10	2	نعم	1	3	1	2	2	3	3	3	14	1	1	1	1	4	1	2	1	2	1	2	1	3	13	1	1	1	1	4	2	2	2	2	2	2	2	2	2	2
2025-04-02 21:42:46	191	2	20<30	1	متزوج	2	معهد التمريض التقني	1	5<10	2	نعم	1	4	1	1	1	3	1	3	10	2	1	1	3	7	1	1	1	0	0	1	3	3	10	3	2	1	1	7	3	3	3	3	3	3	3	3	3	3
2025-04-02 21:45:27	192	2	20<30	1	متزوج	2	بكالوريوس تمريض	2	1<5	1	نعم	1	3	2	2	0	2	3	2	11	1	0	0	0	1	1	2	0	3	0	0	0	0	6	1	1	0	0	2	0	1	1	1	0	1	0	1	1	0
2025-04-02 21:45:49	193	2	30<40	2	متزوج	2	بكالوريوس تمريض	2	1<5	1	نعم	1	3	1	1	2	2	1	2	9	1	1	1	1	4	0	1	0	1	0	0	1	0	3	1	1	0	1	3	1	1	1	0	0	0	0	0	1	1
2025-04-02 21:47:18	194	2	20<30	1	متزوج	2	بكالوريوس تمريض	2	5<10	2	نعم	1	5	1	2	3	1	2	3	12	1	1	1	1	4	1	1	1	2	0	0	1	1	7	1	1	1	1	4	1	1	1	1	1	1	1	1	2	0
2025-04-02 21:50:29	195	2	20<30	1	أعزب	1	معهد التمريض التقني	1	5<10	2	لا	0	3	1	2	0	3	3	2	11	0	0	1	0	1	0	1	1	2	0	0	0	1	5	1	1	0	1	3	1	1	1	2	1	1	1	1	1	1
2025-04-02 21:53:10	196	2	20<30	1	مطلق	3	معهد التمريض التقني	1	5<10	2	نعم	1	3	1	0	0	1	2	2	6	2	1	1	1	5	0	0	0	1	0	0	0	0	1	1	1	0	0	2	0	0	1	1	1	1	0	1	2	1
2025-04-02 21:54:32	197	2	20<30	1	متزوج	2	معهد التمريض التقني	1	> 10	3	لا	0	5	1	0	1	0	1	1	4	1	1	0	1	3	1	1	0	1	1	1	1	1	7	1	1	0	1	3	1	0	1	1	1	1	1	1	1	1
2025-04-02 22:00:45	198	2	20<30	1	أعزب	1	معهد التمريض التقني	1	1<5	1	لا	0	3	2	2	2	2	3	3	14	3	2	2	2	9	1	2	1	3	2	3	1	3	16	0	1	1	2	4	2	3	3	3	3	3	3	3	2	3
2025-04-02 22:02:40	199	2	20<30	1	متزوج	2	معهد التمريض التقني	1	5<10	2	نعم	1	3	1	1	2	1	1	1	7	1	1	0	1	3	0	1	1	0	0	0	1	1	4	1	1	0	0	2	1	1	0	1	1	1	1	0	1	1
2025-04-02 22:02:42	200	2	30<40	2	متزوج	2	معهد التمريض التقني	1	> 10	3	نعم	1	5	1	1	0	1	2	2	7	0	0	0	1	1	0	1	0	1	0	0	1	1	4	1	1	1	1	4	1	0	1	1	1	1	0	1	1	1
2025-04-02 22:04:28	201	2	30<40	2	متزوج	2	معهد التمريض التقني	1	5<10	2	نعم	1	3	1	1	1	2	3	2	10	0	0	0	0	0	0	1	1	2	0	0	0	0	4	1	1	0	0	2	0	0	0	1	1	1	1	2	3	0
2025-04-02 22:09:06	202	2	30<40	2	متزوج	2	معهد التمريض التقني	1	5<10	2	نعم	1	3	0	0	0	0	0	3	3	1	1	0	3	5	2	1	0	1	3	3	2	2	14	3	3	1	1	8	1	0	0	0	0	0	0	0	0	0
2025-04-02 22:13:38	203	2	30<40	2	متزوج	2	معهد التمريض التقني	1	5<10	2	نعم	1	3	0	1	0	1	1	3	6	1	1	1	2	5	2	1	1	1	3	1	2	2	13	1	1	1	0	3	0	0	0	0	1	0	1	1	1	1
2025-04-02 22:14:06	204	2	20<30	1	متزوج	2	بكالوريوس تمريض	2	5<10	2	نعم	1	5	0	0	0	1	1	1	3	0	1	1	1	3	1	2	1	2	0	0	1	0	7	0	1	0	0	1	1	1	1	1	1	1	0	1	1	1
2025-04-02 22:15:33	205	2	20<30	1	متزوج	2	معهد التمريض التقني	1	5<10	2	نعم	1	5	1	2	1	3	3	3	13	1	1	0	0	2	0	1	0	0	0	0	1	0	2	0	0	0	0	0	1	1	1	1	1	1	0	1	0	0
2025-04-02 22:21:00	206	2	20<30	1	متزوج	2	معهد التمريض التقني	1	5<10	2	نعم	1	3	1	1	2	1	1	2	8	1	2	2	3	8	3	3	2	2	1	2	1	2	16	2	1	2	1	6	2	1	2	2	1	1	2	2	1	2
2025-04-02 22:21:19	207	2	20<30	1	أعزب	1	معهد التمريض التقني	1	1<5	1	لا	0	3	1	1	1	1	1	1	6	1	1	0	1	3	1	2	1	2	1	1	1	1	10	1	1	1	0	3	1	1	1	1	1	0	0	0	0	0
2025-04-02 22:24:07	208	2	20<30	1	متزوج	2	معهد التمريض التقني	1	5<10	2	نعم	1	3	1	3	1	1	1	1	8	1	1	1	1	4	0	0	1	3	1	1	1	2	9	0	0	0	1	1	2	1	1	2	2	2	3	3	1	1
2025-04-02 22:33:38	209	2	30<40	2	متزوج	2	بكالوريوس تمريض	2	> 10	3	نعم	1	3	1	1	1	3	1	3	10	0	0	0	0	0	0	0	0	3	0	0	1	0	4	0	0	1	0	1	1	0	1	1	0	2	0	1	1	1
2025-04-02 22:35:03	210	2	20<30	1	متزوج	2	بكالوريوس تمريض	2	1<5	1	نعم	1	3	0	0	0	3	3	2	8	1	3	3	0	7	3	0	1	0	0	2	3	1	10	3	3	3	1	10	1	2	2	1	3	1	3	0	0	3
2025-04-02 22:43:01	211	2	20<30	1	متزوج	2	معهد التمريض التقني	1	5<10	2	نعم	1	3	0	0	0	1	0	1	2	0	0	1	0	1	0	0	1	1	0	1	0	0	3	0	0	1	1	2	1	3	1	1	1	1	1	1	1	1
2025-04-02 22:46:44	212	2	20<30	1	متزوج	2	معهد التمريض التقني	1	> 10	3	نعم	1	3	0	3	0	0	1	3	7	0	1	0	2	3	2	0	1	2	0	0	0	3	8	1	1	0	0	2	0	0	0	3	3	3	0	3	3	0
2025-04-02 22:50:49	213	2	20<30	1	متزوج	2	معهد التمريض التقني	1	1<5	1	نعم	1	3	1	1	0	3	3	2	10	0	0	1	0	1	1	1	1	1	0	2	1	1	8	1	1	1	1	4	0	0	0	0	0	1	1	1	2	3
2025-04-02 23:00:44	214	2	20<30	1	متزوج	2	بكالوريوس تمريض	2	1<5	1	نعم	1	5	1	0	3	0	2	2	8	1	1	0	3	5	0	2	1	2	2	0	0	2	9	0	0	1	2	3	0	1	0	0	1	1	0	0	1	1
2025-04-02 23:09:30	215	2	20<30	1	أعزب	1	بكالوريوس تمريض	2	1<5	1	لا	0	3	0	2	3	3	3	2	13	1	1	1	1	4	1	1	1	0	1	0	2	1	7	1	1	1	1	4	1	2	3	2	1	3	2	2	2	1
2025-04-02 23:09:58	216	2	20<30	1	متزوج	2	معهد التمريض التقني	1	1<5	1	نعم	1	4	2	1	1	0	0	0	4	0	1	1	1	3	0	2	1	2	1	1	2	2	11	1	1	0	1	3	1	0	0	0	0	3	1	2	2	2
2025-04-02 23:18:25	217	2	20<30	1	متزوج	2	معهد التمريض التقني	1	1<5	1	نعم	1	4	2	2	1	2	2	2	11	0	1	1	1	3	1	1	0	1	0	0	1	0	4	1	1	1	1	4	1	1	1	1	1	1	1	1	1	1
2025-04-02 23:22:25	218	2	20<30	1	متزوج	2	معهد التمريض التقني	1	5<10	2	نعم	1	3	1	1	1	1	3	3	10	0	0	0	1	1	0	1	0	0	0	0	0	0	1	0	0	0	2	2	0	0	0	0	0	0	0	0	0	0
2025-04-02 23:24:15	219	2	20<30	1	متزوج	2	معهد التمريض التقني	1	5<10	2	نعم	1	4	0	1	1	1	0	0	3	0	0	0	1	1	1	0	0	2	0	0	0	0	3	0	0	0	0	0	0	1	0	0	1	1	0	0	0	1
2025-04-02 23:26:56	220	2	20<30	1	مطلق	3	بكالوريوس تمريض	2	5<10	2	نعم	1	4	1	1	1	3	3	3	12	2	2	2	2	8	0	0	0	3	0	0	1	3	7	1	1	0	0	2	1	1	1	3	3	3	3	3	0	3
2025-04-02 23:32:22	221	2	20<30	1	متزوج	2	معهد التمريض التقني	1	1<5	1	نعم	1	5	0	0	0	0	0	0	0	0	0	0	1	1	0	1	1	3	0	1	0	2	8	1	1	1	2	5	3	0	1	1	1	3	3	3	0	0
2025-04-02 23:35:37	222	2	20<30	1	متزوج	2	معهد التمريض التقني	1	1<5	1	نعم	1	4	0	2	1	3	3	2	11	2	2	1	2	7	0	0	2	0	0	0	2	2	6	0	0	2	2	4	0	0	0	0	0	0	0	0	0	1
2025-04-02 23:54:50	223	2	30<40	2	أعزب	1	بكالوريوس تمريض	2	> 10	3	لا	0	3	1	2	0	2	0	0	5	1	1	0	0	2	0	1	0	0	0	0	1	1	3	0	0	1	1	2	1	1	1	1	1	2	1	1	1	1
2025-04-03 00:06:12	224	2	20<30	1	متزوج	2	معهد التمريض التقني	1	1<5	1	لا	0	3	0	2	1	3	3	2	11	1	1	0	2	4	1	1	1	0	0	0	0	1	4	0	0	0	0	0	1	1	1	0	0	0	0	1	0	0
2025-04-03 00:07:09	225	2	20<30	1	متزوج	2	معهد التمريض التقني	1	1<5	1	لا	0	3	1	1	0	2	0	2	6	1	1	2	1	5	0	0	1	2	0	0	0	1	4	1	1	1	2	5	2	2	2	2	1	2	2	2	2	2
2025-04-03 00:14:08	226	2	20<30	1	متزوج	2	بكالوريوس تمريض	2	5<10	2	نعم	1	3	0	0	0	1	0	2	3	0	0	0	1	1	0	0	0	0	0	0	0	0	0	0	0	0	0	0	0	0	0	0	0	1	0	2	0	0
2025-04-03 00:16:01	227	2	30<40	2	متزوج	2	بكالوريوس تمريض	2	1<5	1	نعم	1	3	0	0	1	0	0	0	1	1	0	0	0	1	1	0	1	0	1	1	0	1	5	1	1	2	1	5	1	1	0	0	2	1	1	1	1	1
2025-04-03 00:17:42	228	2	30<40	2	متزوج	2	معهد التمريض التقني	1	1<5	1	نعم	1	3	0	0	2	1	0	3	6	0	0	1	2	3	0	1	0	1	0	0	0	2	4	0	0	1	2	3	0	0	1	1	1	2	0	2	1	1
2025-04-03 00:18:42	229	2	30<40	2	متزوج	2	بكالوريوس تمريض	2	> 10	3	نعم	1	3	1	1	0	1	2	3	8	1	1	1	1	4	1	1	1	3	1	0	0	0	7	1	1	0	1	3	1	0	0	3	3	2	1	0	3	1
2025-04-03 00:22:01	230	2	20<30	1	متزوج	2	معهد التمريض التقني	1	1<5	1	نعم	1	3	2	1	0	0	1	2	6	1	1	0	0	2	1	0	1	0	1	1	1	2	7	1	0	0	2	3	2	1	3	3	3	2	0	2	2	2
2025-04-03 00:26:08	231	2	30<40	2	متزوج	2	معهد التمريض التقني	1	> 10	3	نعم	1	3	1	1	0	1	2	2	7	1	2	1	1	5	0	0	0	0	0	0	0	3	3	2	2	2	0	6	0	0	0	0	0	0	1	1	0	0
2025-04-03 00:26:18	232	2	20<30	1	متزوج	2	معهد التمريض التقني	1	1<5	1	نعم	1	3	1	2	0	2	1	3	9	1	1	1	2	5	1	1	2	3	1	1	1	1	11	1	1	1	1	4	1	1	1	1	1	1	1	2	2	2
2025-04-03 00:28:29	233	2	20<30	1	متزوج	2	معهد التمريض التقني	1	5<10	2	نعم	1	3	1	0	1	1	0	0	3	1	1	0	0	2	1	2	1	2	0	1	0	0	7	1	1	2	1	5	1	1	2	2	2	3	1	0	0	2
2025-04-03 00:31:00	234	2	30<40	2	متزوج	2	معهد التمريض التقني	1	5<10	2	نعم	1	3	1	3	2	2	3	3	14	1	1	1	1	4	1	2	1	2	1	0	1	0	8	0	1	0	1	2	2	2	2	3	2	1	2	1	1	2
2025-04-03 00:32:39	235	2	20<30	1	متزوج	2	بكالوريوس تمريض	2	> 10	3	نعم	1	3	2	1	2	3	2	2	12	2	1	0	2	5	1	3	0	2	1	1	1	3	12	3	3	1	2	9	3	1	3	3	3	3	3	3	3	3
2025-04-03 00:34:30	236	2	20<30	1	متزوج	2	معهد التمريض التقني	1	5<10	2	نعم	1	3	0	1	1	1	0	1	4	0	1	1	1	3	0	0	0	0	0	0	1	0	1	0	0	0	1	1	0	0	0	1	1	1	1	0	0	0
2025-04-03 00:37:24	237	2	20<30	1	متزوج	2	معهد التمريض التقني	1	1<5	1	لا	0	3	0	0	0	1	1	0	2	0	0	0	0	0	0	0	0	0	0	0	1	0	1	0	0	0	0	0	0	0	0	0	0	0	0	0	0	0
2025-04-03 00:41:27	238	2	20<30	1	متزوج	2	معهد التمريض التقني	1	1<5	1	نعم	1	4	0	2	0	1	0	0	3	2	3	1	0	6	0	0	0	0	0	0	0	0	0	1	2	1	1	5	0	0	0	0	0	0	0	0	0	0
2025-04-03 00:41:29	239	2	20<30	1	متزوج	2	معهد التمريض التقني	1	1<5	1	لا	0	4	2	2	2	1	2	2	11	2	2	2	0	6	1	1	2	2	0	0	1	0	7	0	1	1	1	3	2	2	2	2	2	2	2	2	2	2
2025-04-03 00:46:13	240	2	20<30	1	أعزب	1	معهد التمريض التقني	1	5<10	2	لا	0	4	1	1	1	2	3	1	9	0	1	0	0	1	0	0	1	2	1	0	1	0	5	1	0	1	1	3	0	0	0	0	0	1	0	0	0	0
2025-04-03 00:53:09	241	2	20<30	1	مطلق	3	معهد التمريض التقني	1	5<10	2	لا	0	5	1	3	1	3	3	2	13	2	2	1	1	6	1	2	2	1	1	1	1	3	12	1	1	0	1	3	2	2	2	1	1	0	1	0	2	2
2025-04-03 01:00:59	242	2	20<30	1	متزوج	2	معهد التمريض التقني	1	5<10	2	نعم	1	3	1	1	0	2	0	1	5	1	2	1	1	5	1	1	1	2	0	0	1	1	7	1	1	2	2	6	0	0	1	1	2	0	2	1	2	3
2025-04-03 01:33:03	243	2	20<30	1	متزوج	2	بكالوريوس تمريض	2	5<10	2	نعم	1	3	1	2	1	2	3	2	11	1	1	0	1	3	1	1	1	0	1	1	1	0	6	1	1	0	1	3	2	1	3	3	3	1	1	3	1	2
2025-04-03 01:47:38	244	2	20<30	1	متزوج	2	معهد التمريض التقني	1	1<5	1	نعم	1	3	2	0	1	2	2	3	10	1	1	0	0	2	1	0	2	3	0	1	1	3	11	2	2	1	1	6	2	1	2	2	2	3	1	3	3	0
2025-04-03 02:01:33	245	2	20<30	1	متزوج	2	معهد التمريض التقني	1	1<5	1	لا	0	5	0	1	0	1	1	1	4	0	0	0	0	0	1	0	0	0	0	0	0	2	3	0	0	0	0	0	0	0	0	0	0	0	0	0	0	0
2025-04-03 02:34:55	246	2	20<30	1	متزوج	2	معهد التمريض التقني	1	1<5	1	نعم	1	3	1	1	1	2	3	2	10	0	0	0	1	1	1	1	1	0	1	0	1	1	6	0	0	1	0	1	0	0	1	1	1	1	1	0	1	2
2025-04-03 03:11:51	247	1	20<30	1	أعزب	1	معهد التمريض التقني	1	1<5	1	لا	0	3	0	0	0	0	0	0	0	0	0	0	0	0	0	0	0	0	0	0	0	0	0	0	0	0	0	0	0	0	0	0	0	0	0	0	0	0
2025-04-03 04:04:42	248	2	20<30	1	متزوج	2	معهد التمريض التقني	1	1<5	1	نعم	1	3	1	2	2	0	3	2	10	0	1	1	0	2	1	1	1	3	0	0	1	0	7	0	1	1	1	3	1	1	1	0	0	1	0	1	2	2
2025-04-03 04:17:28	249	2	20<30	1	متزوج	2	معهد التمريض التقني	1	5<10	2	نعم	1	3	1	0	0	1	0	0	2	0	0	0	0	0	0	0	0	0	0	0	0	0	0	1	0	0	0	1	0	0	2	2	3	0	0	0	0	0
2025-04-03 04:25:14	250	2	20<30	1	متزوج	2	معهد التمريض التقني	1	1<5	1	نعم	1	5	2	3	1	3	3	3	15	1	1	1	0	3	0	1	1	3	0	0	0	0	5	3	3	1	1	8	2	2	2	2	2	2	2	2	1	2
2025-04-03 04:29:00	251	2	20<30	1	أعزب	1	معهد التمريض التقني	1	5<10	2	لا	0	3	1	2	1	2	2	2	10	1	1	1	1	4	1	1	1	2	0	0	1	0	6	1	1	1	0	3	1	0	2	2	2	2	1	2	1	1
2025-04-03 06:03:52	252	2	20<30	1	أرملة	3	معهد التمريض التقني	1	1<5	1	نعم	1	3	2	1	2	3	2	3	13	2	2	1	1	6	3	1	2	2	1	1	2	3	15	0	1	1	1	3	2	2	2	2	2	3	2	2	2	3
2025-04-03 06:43:34	253	2	30<40	2	متزوج	2	بكالوريوس تمريض	2	5<10	2	نعم	1	3	1	2	2	3	3	3	14	1	0	0	0	1	1	2	2	1	0	0	0	0	6	0	0	0	0	0	1	1	1	1	1	2	1	1	1	1
2025-04-03 07:04:14	254	2	30<40	2	متزوج	2	بكالوريوس تمريض	2	5<10	2	نعم	1	3	2	1	2	2	2	2	11	1	1	0	1	3	1	0	0	2	0	0	2	3	8	0	0	1	1	2	2	1	1	2	2	2	1	2	2	1
2025-04-03 07:44:12	255	2	20<30	1	أعزب	1	بكالوريوس تمريض	2	1<5	1	لا	0	3	1	3	0	3	0	3	10	0	0	0	0	0	0	2	2	2	0	0	0	0	6	0	0	0	0	0	0	2	0	0	0	0	0	0	3	0
2025-04-03 07:53:27	256	2	20<30	1	متزوج	2	معهد التمريض التقني	1	1<5	1	نعم	1	3	1	0	3	0	3	3	10	2	2	1	0	5	0	2	1	3	1	3	2	1	13	1	2	1	1	5	3	3	3	3	3	3	3	3	3	3
2025-04-03 08:08:45	257	2	20<30	1	متزوج	2	معهد التمريض التقني	1	5<10	2	نعم	1	3	2	3	2	2	2	3	14	3	3	2	1	9	2	2	1	0	0	0	0	1	6	1	1	1	1	4	2	2	1	2	1	1	1	1	1	2
2025-04-03 09:11:19	258	2	20<30	1	متزوج	2	بكالوريوس تمريض	2	5<10	2	نعم	1	3	1	2	2	3	3	2	13	1	1	1	3	6	1	2	0	3	0	0	0	0	6	0	0	0	1	1	0	0	0	1	1	0	0	0	1	2
2025-04-03 09:38:16	259	2	30<40	2	متزوج	2	معهد التمريض التقني	1	5<10	2	نعم	1	3	1	1	2	1	1	1	7	2	1	1	1	5	2	1	1	1	1	0	0	1	7	1	1	1	0	3	0	0	1	1	0	1	0	1	1	0
2025-04-03 09:40:21	260	2	30<40	2	متزوج	2	معهد التمريض التقني	1	5<10	2	نعم	1	4	1	0	0	3	1	3	8	3	3	1	1	8	1	1	1	0	0	1	0	1	5	1	1	0	1	3	3	3	3	3	3	3	3	3	3	3
2025-04-03 09:50:43	261	2	20<30	1	متزوج	2	بكالوريوس تمريض	2			نعم	1	3	0	0	1	2	1	2	6	2	1	0	1	4	0	1	0	1	0	0	1	1	4	0	0	0	1	1	1	0	0	1	1	1	1	1	1	0
2025-04-03 10:16:27	262	2	30<40	2	متزوج	2	معهد التمريض التقني	1	> 10	3	نعم	1	5	0	1	0	0	0	0	1	0	0	0	0	0	0	0	0	3	0	0	0	0	3	0	0	0	0	0	0	0	0	0	0	0	0	0	0	0
2025-04-03 11:04:07	263	2	20<30	1	متزوج	2	معهد التمريض التقني	1	1<5	1	نعم	1	5	1	2	2	2	2	2	11	1	1	1	1	4	1	1	1	1	0	0	0	1	5	1	1	1	2	5	1	0	1	1	2	2	1	2	2	1
2025-04-03 11:20:23	264	2	20<30	1	متزوج	2	معهد التمريض التقني	1	5<10	2	نعم	1	5	1	0	2	1	2	1	7	1	1	0	0	2	0	1	1	2	0	0	0	1	5	0	0	0	0	0	1	1	1	2	1	1	0	1	0	0
2025-04-03 11:27:30	265	2	20<30	1	أعزب	1	معهد التمريض التقني	1			لا	0	4	1	1	0	1	1	2	6	1	1	1	0	3	1	1	1	1	0	1	1	0	6	1	1	1	2	5	1	1	1	1	1	1	1	2	1	1
2025-04-03 11:30:22	266	2	20<30	1	أعزب	1	معهد التمريض التقني	1			لا	0	4	1	1	1	1	1	1	6	1	1	1	1	4	1	1	1	1	1	1	1	1	8	1	1	1	1	4	1	1	1	1	1	1	1	1	1	1
2025-04-03 12:10:58	267	2	20<30	1	أعزب	1	معهد التمريض التقني	1	5<10	2	لا	0	3	1	2	2	3	3	2	13	1	1	1	1	4	1	0	1	3	0	0	1	3	9	1	1	1	2	5	2	1	2	3	3	3	3	1	0	1
2025-04-03 12:18:28	268	2	30<40	2	متزوج	2	معهد التمريض التقني	1			نعم	1	3	1	2	1	3	3	3	13	1	1	1	0	3	1	1	0	1	1	0	1	0	5	2	1	1	1	5	1	1	1	1	0	0	0	1	2	1
2025-04-03 12:18:34	269	2	30<40	2	متزوج	2	معهد التمريض التقني	1			نعم	1	3	1	2	0	0	3	0	6	0	0	0	0	0	0	0	0	1	1	1	0	1	4	0	0	1	0	1	1	0	1	0	1	0	0	0	0	0
2025-04-03 12:21:34	270	2	30<40	2	متزوج	2	بكالوريوس تمريض	2	1<5	1	نعم	1	3	1	2	3	3	2	1	12	1	1	0	0	2	0	0	0	1	0	0	0	2	3	0	0	1	1	2	1	0	1	1	1	2	1	3	1	2
2025-04-03 12:34:58	271	2	20<30	1	متزوج	2	بكالوريوس تمريض	2	1<5	1	نعم	1	5	1	1	2	1	0	2	7	2	1	1	0	4	1	1	1	3	1	1	1	0	9	2	2	1	1	6	3	3	2	3	2	3	1	2	2	1
2025-04-03 13:14:52	272	2	20<30	1	أعزب	1	معهد التمريض التقني	1	1<5	1	لا	0	5	1	3	1	3	3	3	14	1	2	0	1	4	1	1	1	2	3	0	1	3	12	3	3	0	0	6	2	0	1	3	3	3	3	3	3	1
2025-04-03 13:16:39	273	2	20<30	1	أعزب	1	معهد التمريض التقني	1	1<5	1	لا	0	3	1	2	2	3	2	2	12	0	0	0	1	1	0	2	2	1	1	1	0	3	10	0	1	0	0	1	1	0	0	0	0	0	0	0	0	0
2025-04-03 13:28:07	274	2	20<30	1	متزوج	2	معهد التمريض التقني	1	1<5	1	نعم	1	3	3	3	2	3	3	3	17	2	1	1	2	6	2	3	3	3	0	0	1	1	13	2	2	1	2	7	2	2	2	2	2	2	2	2	2	2
2025-04-03 13:36:28	275	2	20<30	1	متزوج	2	معهد التمريض التقني	1	1<5	1	لا	0	5	1	3	2	3	3	3	15	1	1	2	2	6	1	1	3	0	0	3	2	1	11	0	0	1	0	1	0	1	2	0	0	0	0	2	1	2
2025-04-03 13:38:44	276	2	20<30	1	متزوج	2	معهد التمريض التقني	1	5<10	2	نعم	1	3	2	1	1	2	2	2	10	1	1	0	1	3	1	1	1	2	0	0	1	0	6	1	0	1	1	3	1	1	2	2	1	1	0	1	2	2
2025-04-03 14:38:08	277	2	20<30	1	أعزب	1	معهد التمريض التقني	1	5<10	2	لا	0	3	1	1	2	1	1	2	8	2	2	1	1	6	1	1	1	0	0	0	1	1	5	1	1	1	1	4	2	2	1	1	1	1	1	1	1	1
2025-04-03 14:57:34	278	2	20<30	1	متزوج	2	معهد التمريض التقني	1	1<5	1	نعم	1	5	1	0	3	0	0	3	7	3	3	0	0	6	0	0	3	0	2	2	1	3	11	2	2	2	3	9	3	3	3	3	3	3	3	3	1	2
2025-04-03 14:59:05	279	2	20<30	1	متزوج	2	بكالوريوس تمريض	2	1<5	1	نعم	1	3	0	0	3	3	3	3	12	2	0	0	2	4	0	0	3	0	2	0	0	0	5	3	3	3	3	12	3	3	3	2	3	3	3	3	3	2
2025-04-03 15:11:55	280	2	30<40	2	متزوج	2	معهد التمريض التقني	1	1<5	1	لا	0	4	1	1	0	0	0	1	3	1	0	0	0	1	0	0	1	0	1	0	1	0	3	0	0	1	1	2	1	0	0	0	0	1	1	1	1	0
2025-04-03 15:28:52	281	2	30<40	2	متزوج	2	معهد التمريض التقني	1	1<5	1	نعم	1	3	1	2	0	2	1	2	8	1	1	0	1	3	0	0	0	2	1	1	2	3	9	0	1	1	0	2	1	1	2	3	2	3	2	3	2	2
2025-04-03 15:30:09	282	2	20<30	1	أعزب	1	معهد التمريض التقني	1	5<10	2	لا	0	3	1	1	2	2	2	1	9	1	0	1	0	2	1	1	1	0	0	1	1	1	6	0	0	0	0	0	0	0	0	1	0	0	1	1	1	1
2025-04-03 15:37:38	283	2	20<30	1	متزوج	2	بكالوريوس تمريض	2	1<5	1	نعم	1	3	1	2	1	2	3	1	10	1	1	0	2	4	1	2	0	0	0	1	1	2	7	1	0	0	0	1	2	1	3	1	0	3	3	3	1	1
2025-04-03 15:40:29	284	2	20<30	1	متزوج	2	معهد التمريض التقني	1	5<10	2	نعم	1	3	1	1	2	1	0	0	5	0	0	0	1	1	1	0	0	3	0	0	1	1	6	1	1	1	1	4	1	0	1	2	2	2	1	2	2	0
2025-04-03 15:54:18	285	2	20<30	1	متزوج	2	معهد التمريض التقني	1	5<10	2	نعم	1	5	0	1	2	2	3	2	10	3	3	2	3	11	2	2	3	2	1	3	0	3	16	0	0	0	0	0	1	3	2	2	2	2	2	2	2	2
2025-04-03 16:05:57	286	2	20<30	1	متزوج	2	معهد التمريض التقني	1	5<10	2	نعم	1	3	2	2	1	3	3	2	13	1	1	2	1	5	1	1	1	2	1	0	0	1	7	2	0	0	3	5	0	0	2	2	1	0	0	0	2	3
2025-04-03 16:06:32	287	2	20<30	1	متزوج	2	بكالوريوس تمريض	2	5<10	2	نعم	1	3	1	1	2	2	1	1	8	1	1	1	0	3	0	1	1	1	0	0	0	3	6	1	1	1	1	4	1	0	2	2	1	1	1	2	1	2
2025-04-03 16:07:20	288	2	20<30	1	متزوج	2	معهد التمريض التقني	1	5<10	2	نعم	1	3	0	0	1	0	0	0	1	0	0	0	0	0	0	0	0	1	0	0	0	0	1	1	0	0	0	1	1	0	2	1	1	1	1	0	1	1
2025-04-03 16:10:04	289	2	30<40	2	متزوج	2	معهد التمريض التقني	1	> 10	3	نعم	1	3	1	0	0	1	0	0	2	0	0	0	0	0	0	1	1	1	0	0	0	0	3	0	0	0	1	1	1	0	1	0	1	0	0	0	1	1
2025-04-03 16:14:34	290	2	30<40	2	متزوج	2	معهد التمريض التقني	1	5<10	2	نعم	1	3	1	1	1	1	1	1	6	0	0	0	2	2	0	1	1	1	0	2	1	1	7	0	0	1	1	2	0	0	0	1	1	1	1	1	0	2
2025-04-03 16:17:10	291	2	20<30	1	أعزب	1	معهد التمريض التقني	1	5<10	2	لا	0	3	2	2	2	1	2	1	10	0	2	0	0	2	0	0	0	0	0	0	0	3	3	3	3	1	1	8	1	1	2	2	3	2	1	1	1	2
2025-04-03 16:25:49	292	2	20<30	1	متزوج	2	معهد التمريض التقني	1	5<10	2	لا	0	4	1	1	2	2	1	1	8	0	0	1	1	2	1	1	0	0	1	0	1	1	5	2	1	2	1	6	1	0	2	2	2	3	1	3	2	2
2025-04-03 16:31:13	293	2	20<30	1	متزوج	2	بكالوريوس تمريض	2	5<10	2	نعم	1	3	0	0	0	0	0	0	0	0	0	0	0	0	0	0	1	0	0	0	0	0	1	0	0	0	0	0	0	0	0	0	0	0	0	0	0	0
2025-04-03 17:04:50	294	2	30<40	2	متزوج	2	معهد التمريض التقني	1	1<5	1	نعم	1	3	1	2	2	2	3	2	12	0	1	1	2	4	0	1	1	3	1	1	1	1	9	0	0	0	1	1	0	1	3	2	2	2	1	2	1	1
2025-04-03 17:28:07	295	2	20<30	1	متزوج	2	بكالوريوس تمريض	2	> 10	3	نعم	1	4	0	0	3	0	0	3	6	3	0	0	3	6	0	3	0	0	0	0	0	0	3	0	0	0	0	0	3	0	3	3	3	3	3	3	3	3
2025-04-03 17:36:03	296	2	20<30	1	متزوج	2	معهد التمريض التقني	1	5<10	2	نعم	1	5	1	1	1	0	2	1	6	2	1	1	1	5	1	0	1	2	0	0	1	1	6	2	0	0	2	4	2	1	2	2	1	2	1	2	1	2
2025-04-03 17:44:53	297	2	20<30	1	متزوج	2	معهد التمريض التقني	1	5<10	2	نعم	1	3	0	1	3	1	1	0	6	0	0	0	0	0	0	0	0	0	0	0	0	0	0	0	0	0	0	0	0	0	0	0	0	0	0	0	0	0
2025-04-03 17:53:03	298	2	30<40	2	متزوج	2	بكالوريوس تمريض	2	1<5	1	نعم	1	5	1	1	2	0	2	0	6	2	1	2	2	7	2	1	2	2	2	2	1	2	14	1	1	1	1	4	2	1	2	2	2	2	2	2	2	2
2025-04-03 17:57:19	299	2	20<30	1	متزوج	2	بكالوريوس تمريض	2	1<5	1	نعم	1	3	1	0	2	2	2	2	9	2	2	1	1	6	1	1	2	2	1	1	2	1	11	2	2	2	2	8	2	1	2	1	2	2	1	1	2	2
2025-04-03 17:59:03	300	2	30<40	2	متزوج	2	معهد التمريض التقني	1	> 10	3	نعم	1	3	1	1	2	1	1	2	8	1	1	2	1	5	1	0	1	2	1	1	2	0	8	1	1	1	2	5	2	1	1	2	0	2	1	3	1	0
2025-04-03 18:33:20	301	2	20<30	1	متزوج	2	معهد التمريض التقني	1	5<10	2	نعم	1	3	1	3	0	3	3	3	13	0	0	0	0	0	2	0	0	0	0	0	0	3	5	0	0	0	0	0	2	1	1	3	3	3	1	3	0	0
2025-04-03 18:36:00	302	2	30<40	2	متزوج	2	بكالوريوس تمريض	2	1<5	1	نعم	1	4	1	3	2	3	1	3	13	1	1	1	0	3	3	0	1	2	3	0	1	2	12	1	1	0	3	5	3	0	1	1	1	1	1	1	1	1
2025-04-03 18:46:44	303	2	20<30	1	متزوج	2	معهد التمريض التقني	1	5<10	2	نعم	1	3	0	1	0	1	1	1	4	1	1	0	1	3	1	1	1	0	0	0	1	2	6	1	1	1	2	5	1	1	2	2	2	1	1	2	2	2
2025-04-03 18:49:25	304	2	30<40	2	متزوج	2	مدرسة التمريض الثانوية	1	5<10	2	نعم	1	3	0	1	1	3	3	3	11	0	0	1	1	2	0	0	3	1	0	0	0	1	5	0	0	0	1	1	1	1	1	2	2	1	2	3	1	1
2025-04-03 19:05:10	305	2	20<30	1	متزوج	2	بكالوريوس تمريض	2	1<5	1	نعم	1	3	1	0	0	1	0	0	2	0	0	0	0	0	1	1	0	1	0	0	0	0	3	0	0	0	0	0	0	0	1	0	0	0	0	0	0	0
2025-04-03 19:46:37	306	2	30<40	2	متزوج	2	معهد التمريض التقني	1	1<5	1	نعم	1	3	0	0	1	1	1	0	3	0	0	0	0	0	1	0	0	0	0	0	1	0	2	0	0	0	0	0	0	0	0	0	0	0	0	0	0	0
2025-04-03 19:56:06	307	2	20<30	1	متزوج	2	بكالوريوس تمريض	2	5<10	2	نعم	1	3	0	1	0	0	1	0	2	0	0	0	0	0	0	0	0	3	0	0	0	0	3	0	0	0	0	0	0	0	0	0	0	0	1	0	0	0
2025-04-03 20:07:18	308	2	20<30	1	متزوج	2	بكالوريوس تمريض	2	1<5	1	نعم	1	3	1	2	0	1	2	2	8	0	1	0	0	1	1	1	1	2	2	0	0	1	8	1	1	0	1	3	1	1	1	1	1	1	1	1	2	1
2025-04-03 20:48:27	309	2	30<40	2	متزوج	2	معهد التمريض التقني	1	1<5	1	نعم	1	3	2	2	2	3	3	2	14	1	0	0	0	1	1	0	1	3	0	1	1	3	10	1	1	1	1	4	1	0	3	3	3	3	0	0	1	1
2025-04-03 21:00:11	310	2	20<30	1	متزوج	2	معهد التمريض التقني	1	1<5	1	نعم	1	3	1	1	1	1	0	0	4	1	1	0	0	2	1	2	1	2	0	0	0	0	6	1	1	0	1	3	1	0	1	1	1	1	0	1	3	1
2025-04-03 21:15:47	311	2	30<40	2	متزوج	2	معهد التمريض التقني	1	1<5	1	نعم	1	3	0	2	0	3	0	2	7	3	3	0	0	6	2	1	0	2	2	1	0	2	10	0	0	1	0	1	0	1	0	1	1	1	0	1	0	0
2025-04-03 21:28:01	312	2	30<40	2	متزوج	2	معهد التمريض التقني	1	1<5	1	نعم	1	3	0	1	0	1	2	3	7	2	2	0	2	6	1	0	0	3	0	0	3	3	10	3	2	3	3	11	1	1	2	2	0	1	1	0	3	0
2025-04-03 21:37:50	313	2	30<40	2	متزوج	2	معهد التمريض التقني	1			نعم	1	3	0	0	0	1	1	2	4	1	0	0	1	2	0	1	0	3	0	0	0	2	6	2	1	1	2	6	1	0	1	1	1	2	1	2	1	1
2025-04-03 21:51:24	314	2	20<30	1	أعزب	1	معهد التمريض التقني	1	1<5	1	لا	0	4	1	1	1	2	2	2	9	2	1	1	1	5	1	1	1	0	1	1	0	3	8	2	2	1	1	6	1	1	2	3	2	2	2	2	2	2
2025-04-03 21:54:46	315	2	30<40	2	متزوج	2	معهد التمريض التقني	1	5<10	2	نعم	1	3	3	1	0	3	2	1	10	0	0	0	2	2	0	0	0	3	0	0	0	3	6	0	0	0	3	3	0	0	0	0	0	0	0	3	3	0
2025-04-03 22:21:50	316	1	20<30	1	متزوج	2	معهد التمريض التقني	1	5<10	2	لا	0	3	1	1	1	3	2	2	10	1	0	0	1	2	1	1	0	0	0	1	0	1	4	1	0	0	0	1	1	0	2	2	1	0	0	3	1	0
2025-04-03 22:45:26	317	2	30<40	2	متزوج	2	معهد التمريض التقني	1	5<10	2	نعم	1	3	1	0	0	0	0	2	3	0	0	0	0	0	1	0	1	0	1	1	1	3	8	1	0	1	1	3	1	0	0	0	1	0	0	3	2	2
2025-04-03 22:47:48	318	2	20<30	1	متزوج	2	معهد التمريض التقني	1	1<5	1	نعم	1	4	1	2	1	3	3	2	12	2	1	1	0	4	0	1	1	1	0	0	0	3	6	2	1	1	2	6	0	0	0	0	2	2	0	2	2	0
2025-04-03 22:53:15	319	2	20<30	1	أعزب	1	بكالوريوس تمريض	2	1<5	1	لا	0	3	2	2	3	1	2	3	13	1	1	1	0	3	1	1	1	1	1	0	0	3	8	1	1	1	1	4	1	1	1	1	1	0	0	3	1	1
2025-04-03 22:55:05	320	2	20<30	1	متزوج	2	معهد التمريض التقني	1	1<5	1	نعم	1	3	1	1	0	2	2	1	7	1	1	0	1	3	1	1	0	1	1	2	2	1	9	1	2	2	1	6	2	1	2	3	1	1	1	2	1	2
2025-04-03 22:55:50	321	2	20<30	1	مطلق	3	بكالوريوس تمريض	2	1<5	1	نعم	1	3	3	2	3	3	1	2	14	0	0	0	0	0	0	0	0	0	0	0	0	0	0	0	0	0	0	0	0	0	0	0	0	0	0	0	0	0
2025-04-03 23:07:20	322	2	20<30	1	متزوج	2	معهد التمريض التقني	1	5<10	2	نعم	1	3	0	3	0	3	3	0	9	0	1	1	3	5	0	0	0	3	0	2	1	0	6	0	2	2	2	6	1	0	0	2	2	2	1	1	0	3
2025-04-03 23:09:07	323	1	20<30	1	أعزب	1	معهد التمريض التقني	1	1<5	1	لا	0	5	1	2	1	2	2	2	10	2	2	1	1	6	1	1	2	3	1	1	1	2	12	2	2	1	1	6	2	2	2	3	3	3	3	3	3	3
2025-04-03 23:19:01	324	2	20<30	1	أعزب	1	معهد التمريض التقني	1	5<10	2	لا	0	3	1	3	3	3	3	3	16	3	3	3	3	12	3	2	3	1	1	0	0	1	11	1	1	1	1	4	2	1	1	1	1	1	0	1	2	0
2025-04-03 23:58:33	325	2	20<30	1	أعزب	1	بكالوريوس تمريض	2	1<5	1	لا	0	4	1	1	2	1	3	1	9	0	0	1	1	2	0	1	0	1	1	1	1	3	8	2	0	1	1	4	1	0	0	2	2	2	1	3	2	1
2025-04-04 01:10:03	326	2	30<40	2	متزوج	2	معهد التمريض التقني	1	1<5	1	نعم	1	5	1	1	1	0	1	0	4	1	1	0	1	3	0	1	0	2	1	1	2	0	7	0	1	0	1	2	0	1	1	1	1	2	1	1	1	1
2025-04-04 01:18:51	327	2	20<30	1	متزوج	2	معهد التمريض التقني	1	5<10	2	نعم	1	3	1	2	2	1	2	3	11	1	2	0	1	4	0	0	0	3	0	0	0	3	6	3	3	1	1	8	2	1	3	3	2	3	3	3	3	3
2025-04-04 02:07:17	328	2	30<40	2	متزوج	2	بكالوريوس تمريض	2	> 10	3	نعم	1	5	1	0	0	1	2	2	6	0	0	1	1	2	1	1	1	0	0	0	2	1	6	1	1	0	1	3	1	1	1	1	1	3	0	1	1	1
2025-04-04 04:30:48	329	2	20<30	1	أعزب	1	معهد التمريض التقني	1	1<5	1	لا	0	5	1	1	2	2	3	3	12	1	1	1	2	5	1	1	1	3	1	0	0	3	10	0	0	1	3	4	3	1	1	1	1	1	1	3	1	3
2025-04-04 07:12:44	330	2	20<30	1	أعزب	1	معهد التمريض التقني	1	1<5	1	لا	0	4	1	2	1	2	0	3	9	1	1	0	0	2	1	1	1	0	0	0	0	1	4	0	0	0	0	0	1	0	1	0	0	1	0	2	1	1
2025-04-04 08:10:06	331	2	20<30	1	متزوج	2	بكالوريوس تمريض	2	5<10	2	نعم	1	3	1	1	2	2	1	1	8	1	1	1	1	4	0	1	0	3	1	1	1	0	7	1	2	1	1	5	1	1	1	1	1	1	1	3	3	1
2025-04-04 11:48:18	332	2	30<40	2	متزوج	2	معهد التمريض التقني	1	5<10	2	نعم	1	5	2	3	2	2	1	3	13	1	1	1	2	5	1	0	0	1	0	0	0	0	2	0	0	0	0	0	1	2	0	0	1	0	1	1	2	0
2025-04-04 11:51:01	333	1	20<30	1	أعزب	1	معهد التمريض التقني	1	1<5	1	لا	0	5	2	3	2	2	3	2	14	1	1	1	0	3	1	1	1	0	1	1	1	2	8	2	2	1	1	6	2	2	1	2	1	2	1	1	1	1
2025-04-04 13:12:47	334	2	20<30	1	متزوج	2	معهد التمريض التقني	1	1<5	1	نعم	1	3	0	1	1	1	1	2	6	1	1	0	0	2	1	1	1	1	1	0	0	3	8	2	1	1	0	4	1	1	1	2	2	2	1	2	2	1
2025-04-04 13:33:40	335	2	20<30	1	متزوج	2	معهد التمريض التقني	1	1<5	1	نعم	1	3	0	1	0	2	2	2	7	0	0	0	0	0	1	0	0	0	0	0	0	1	2	0	0	0	2	2	1	0	0	1	0	0	0	0	1	2
2025-04-04 16:14:39	336	2	30<40	2	متزوج	2	معهد التمريض التقني	1	1<5	1	نعم	1	5	2	3	3	3	3	3	17	1	1	0	0	2	3	0	0	2	1	0	0	3	9	2	1	0	3	6	1	0	0	0	0	0	0	0	2	1
2025-04-04 17:42:45	337	2	20<30	1	متزوج	2	معهد التمريض التقني	1	5<10	2	نعم	1	3	1	2	2	3	3	3	14	1	1	0	0	2	0	1	0	1	0	0	0	1	3	0	0	0	0	0	1	0	1	1	1	1	0	0	1	1
2025-04-04 19:43:49	338	2	20<30	1	متزوج	2	معهد التمريض التقني	1	5<10	2	نعم	1	3	2	1	1	1	1	2	8	1	1	0	0	2	1	0	1	0	0	0	0	3	5	0	0	0	0	0	0	0	0	1	1	2	0	1	1	1
2025-04-04 23:29:18	339	2	20<30	1	أعزب	1	معهد التمريض التقني	1	5<10	2	لا	0	5	0	1	0	1	1	1	4	0	0	1	1	2	1	1	1	1	0	0	1	0	5	0	0	1	0	1	0	0	0	0	0	1	1	1	1	1
2025-04-05 05:35:50	340	1	20<30	1	متزوج	2	معهد التمريض التقني	1	1<5	1	لا	0	3	0	1	3	1	1	1	7	1	1	1	1	4	1	1	1	1	1	1	1	1	8	0	0	1	1	2	0	0	2	2	1	3	1	1	1	1
2025-04-05 09:19:00	341	2	20<30	1	متزوج	2	معهد التمريض التقني	1	1<5	1	نعم	1	3	3	0	3	0	0	1	7	0	0	0	0	0	0	0	0	0	3	0	0	0	3	0	0	0	0	0	0	0	0	0	0	0	0	3	0	0
2025-04-05 20:36:45	342	2	20<30	1	متزوج	2	بكالوريوس تمريض	2	5<10	2	نعم	1	3	1	3	0	0	0	0	4	0	0	0	0	0	0	0	0	1	0	0	1	0	2	1	1	0	0	2	1	0	1	1	1	0	0	1	2	0
2025-04-05 20:38:11	343	2	30<40	2	متزوج	2	معهد التمريض التقني	1	> 10	3	نعم	1	3	3	3	3	3	3	3	18	3	1	1	0	5	3	3	0	0	0	0	0	3	9	0	0	0	1	1	2	0	2	3	3	3	3	3	3	2
2025-04-05 20:53:09	344	2	30<40	2	متزوج	2	معهد التمريض التقني	1	> 10	3	نعم	1	3	3	3	1	3	3	2	15	0	0	0	2	2	3	1	1	0	0	0	0	3	8	1	1	1	1	4	1	0	0	3	3	3	2	3	2	3
2025-04-05 21:36:43	345	2	20<30	1	متزوج	2	بكالوريوس تمريض	2	1<5	1	نعم	1	3	1	2	1	3	3	3	13	2	2	1	0	5	0	2	2	2	0	0	0	1	7	0	0	0	0	0	1	1	1	1	1	1	1	1	1	1
2025-04-06 00:04:55	346	2	30<40	2	متزوج	2	معهد التمريض التقني	1	5<10	2	نعم	1	3	2	2	3	3	1	1	12	1	1	1	1	4	1	1	1	2	0	0	1	0	6	1	1	0	1	3	1	1	1	3	3	2	2	2	1	1
2025-04-06 03:45:19	347	2	30<40	2	متزوج	2	معهد التمريض التقني	1	5<10	2	نعم	1	3	2	1	1	2	2	3	11	0	1	1	1	3	1	2	1	3	1	1	1	0	10	0	0	1	0	1	1	1	1	1	1	1	1	1	0	1
2025-04-06 07:05:03	348	2	20<30	1	متزوج	2	بكالوريوس تمريض	2	1<5	1	نعم	1	3	1	1	0	2	2	1	7	1	0	0	0	1	1	2	0	2	1	1	1	0	8	1	1	1	1	4	1	1	2	2	1	2	0	1	1	1
2025-04-06 08:02:04	349	2	20<30	1	متزوج	2	معهد التمريض التقني	1	1<5	1	نعم	1	3	1	1	2	0	3	3	10	1	1	1	1	4	3	3	0	0	0	0	0	3	9	3	3	3	3	12	3	0	0	3	3	3	3	3	3	3
2025-04-06 12:10:49	350	2	20<30	1	أعزب	1	معهد التمريض التقني	1	1<5	1	لا	0	3	0	0	0	3	1	1	5	1	1	1	0	3	0	1	1	3	0	0	0	3	8	0	0	0	0	0	0	0	0	0	0	0	0	0	0	0
2025-04-06 14:07:01	351	2	20<30	1	متزوج	2	معهد التمريض التقني	1	1<5	1	نعم	1	3	0	0	0	0	0	0	0	0	0	0	0	0	0	1	1	3	0	0	0	0	5	0	0	1	0	1	0	0	1	1	2	0	0	0	0	1
2025-04-06 20:56:51	352	2	20<30	1	أعزب	1	معهد التمريض التقني	1	5<10	2	لا	0	3	1	1	2	2	0	3	9	1	1	1	1	4	1	2	2	3	0	2	1	2	13	1	1	1	1	4	2	1	2	2	2	1	1	1	1	1
2025-04-07 00:26:04	353	1	20<30	1	متزوج	2	معهد التمريض التقني	1	5<10	2	نعم	1	5	1	0	2	0	0	0	3	1	1	1	1	4	0	0	0	1	0	0	0	1	2	0	0	0	1	1	2	1	3	2	1	2	0	3	1	3
2025-04-07 14:07:30	354	2	30<40	2	متزوج	2	بكالوريوس تمريض	2	> 10	3	نعم	1	3	1	1	0	3	1	1	7	1	1	1	1	4	1	1	3	2	1	1	1	1	11	1	1	1	1	4	1	1	1	1	2	1	2	2	1	2
2025-04-07 21:42:21	355	1	20<30	1	أعزب	1	دراسات عليا	2	1<5	1	لا	0	3	0	0	0	1	0	3	4	2	1	1	1	5	1	1	1	3	1	2	2	1	12	1	2	2	1	6	1	1	1	1	2	3	2	2	2	0
2025-04-08 04:44:54	356	2	20<30	1	أعزب	1	معهد التمريض التقني	1	5<10	2	لا	0	3	3	3	3	0	3	3	15	3	0	3	3	9	3	3	3	3	0	0	0	0	12	0	0	0	0	0	0	0	0	0	0	0	0	0	0	0
2025-04-08 10:28:11	357	2	20<30	1	أعزب	1	معهد التمريض التقني	1	1<5	1	لا	0	5	1	1	2	3	2	2	11	2	3	1	1	7	1	2	2	3	1	1	1	1	12	1	1	2	2	6	2	2	2	2	1	1	2	3	1	2
2025-04-10 20:15:27	358	2	30<40	2	متزوج	2	بكالوريوس تمريض	2	> 10	3	نعم	1	3	2	3	2	3	3	3	16	3	3	2	3	11	0	3	1	3	0	0	0	1	8	1	1	1	1	4	2	1	1	3	2	3	1	2	2	1
2025-04-11 11:55:13	359	2	30<40	2	متزوج	2	معهد التمريض التقني	1	> 10	3	نعم	1	5	0	1	0	0	1	2	4	0	0	0	1	1	0	0	0	2	0	0	0	0	2	0	0	1	2	3	0	0	0	0	0	1	0	0	1	1
2025-04-11 12:01:19	360	2	30<40	2	متزوج	2	معهد التمريض التقني	1	> 10	3	نعم	1	5	0	0	0	2	2	2	6	0	0	0	0	0	0	1	1	1	1	1	0	1	6	0	0	0	1	1	0	1	0	0	0	1	0	0	1	0
2025-04-13 01:42:01	361	2	20<30	1	أعزب	1	معهد التمريض التقني	1	5<10	2	لا	0	5	3	3	2	3	0	3	14	1	0	1	0	2	0	3	1	3	0	0	0	3	10	0	0	0	3	3	0	0	0	0	0	0	0	1	3	2
2025-04-14 21:10:30	362	2	30<40	2	أعزب	1	معهد التمريض التقني	1	1<5	1	لا	0	3	0	1	2	3	3	3	12	1	0	0	1	2	0	1	0	0	0	0	0	1	2	0	0	0	0	0	1	0	0	1	1	1	1	1	0	0
[truncated: 42 more columns]
